# Supplementary material for: Identification and design principles of far-red–absorbing chlorophyll in the light-harvesting complex
Source: J Biol Chem. 2025 Apr 18;301(6):108518. doi: 10.1016/j.jbc.2025.108518 (PMC12148475; doi:10.1016/j.jbc.2025.108518)
Supplement: Supporting information 2 [file mmc2.zip]

Archive with 1 entries (1 files):
- jbc_108518_mmc2.txt
