# Supplementary material for: Identification and design principles of far-red–absorbing chlorophyll in the light-harvesting complex
Source: J Biol Chem. 2025 Apr 18;301(6):108518. doi: 10.1016/j.jbc.2025.108518 (PMC12148475; doi:10.1016/j.jbc.2025.108518)
Supplement: Supporting information 2 [file mmc2.zip › jbc_108518_mmc2.txt]

TITLE    1 SUPPORTING INFORMATION FOR:                                          
TITLE    2 IDENTIFICATION AND DESIGN PRINCIPLES OF FAR-RED-ABSORBING CHLOROPHYLL 
TITLE    3 IN THE LIGHT-HARVESTING COMPLEX
TITLE    4 K SAITO, M KOSUGI, L QIU, J MINAGAWA, H ISHIKITA
REMARK 400 
REMARK 400 PREDICTED STRUCTURE OF Co-frLHC (BDA45444.1) USING ALPHAFOLD3
REMARK 400 (FIGURE 5B)
REMARK 400 
ATOM      1  N   MET A   1      19.260  64.575 -81.688  1.00 18.74           N  
ATOM      2  CA  MET A   1      19.772  63.189 -81.746  1.00 28.54           C  
ATOM      3  C   MET A   1      18.953  62.355 -80.780  1.00 28.58           C  
ATOM      4  O   MET A   1      18.891  62.687 -79.608  1.00 26.02           O  
ATOM      5  CB  MET A   1      21.260  63.132 -81.380  1.00 29.38           C  
ATOM      6  CG  MET A   1      22.132  63.551 -82.573  1.00 26.88           C  
ATOM      7  SD  MET A   1      23.881  63.657 -82.152  1.00 24.65           S  
ATOM      8  CE  MET A   1      24.611  63.798 -83.785  1.00 22.95           C  
ATOM      9  N   ALA A   2      18.251  61.389 -81.316  1.00 32.32           N  
ATOM     10  CA  ALA A   2      17.307  60.578 -80.546  1.00 36.90           C  
ATOM     11  C   ALA A   2      18.098  59.573 -79.684  1.00 36.13           C  
ATOM     12  O   ALA A   2      18.571  58.563 -80.186  1.00 34.55           O  
ATOM     13  CB  ALA A   2      16.342  59.885 -81.521  1.00 36.91           C  
ATOM     14  N   ALA A   3      18.297  59.923 -78.440  1.00 32.98           N  
ATOM     15  CA  ALA A   3      18.940  59.004 -77.499  1.00 37.19           C  
ATOM     16  C   ALA A   3      18.000  57.819 -77.259  1.00 36.04           C  
ATOM     17  O   ALA A   3      17.001  57.934 -76.547  1.00 34.35           O  
ATOM     18  CB  ALA A   3      19.289  59.772 -76.216  1.00 36.48           C  
ATOM     19  N   ILE A   4      18.310  56.735 -77.934  1.00 29.34           N  
ATOM     20  CA  ILE A   4      17.527  55.502 -77.828  1.00 34.67           C  
ATOM     21  C   ILE A   4      17.747  54.949 -76.418  1.00 33.68           C  
ATOM     22  O   ILE A   4      18.793  54.363 -76.123  1.00 31.50           O  
ATOM     23  CB  ILE A   4      17.932  54.500 -78.935  1.00 33.70           C  
ATOM     24  CG1 ILE A   4      17.664  55.104 -80.342  1.00 31.65           C  
ATOM     25  CG2 ILE A   4      17.171  53.167 -78.766  1.00 34.00           C  
ATOM     26  CD1 ILE A   4      18.190  54.264 -81.499  1.00 32.62           C  
ATOM     27  N   VAL A   5      16.786  55.193 -75.553  1.00 27.73           N  
ATOM     28  CA  VAL A   5      16.774  54.616 -74.204  1.00 31.53           C  
ATOM     29  C   VAL A   5      16.584  53.102 -74.351  1.00 30.62           C  
ATOM     30  O   VAL A   5      15.471  52.610 -74.457  1.00 28.91           O  
ATOM     31  CB  VAL A   5      15.670  55.259 -73.328  1.00 31.18           C  
ATOM     32  CG1 VAL A   5      15.683  54.701 -71.908  1.00 27.57           C  
ATOM     33  CG2 VAL A   5      15.865  56.777 -73.234  1.00 30.42           C  
ATOM     34  N   ARG A   6      17.703  52.403 -74.475  1.00 30.43           N  
ATOM     35  CA  ARG A   6      17.656  50.939 -74.486  1.00 35.34           C  
ATOM     36  C   ARG A   6      17.221  50.468 -73.104  1.00 33.57           C  
ATOM     37  O   ARG A   6      18.014  50.432 -72.173  1.00 33.13           O  
ATOM     38  CB  ARG A   6      19.001  50.316 -74.886  1.00 36.30           C  
ATOM     39  CG  ARG A   6      19.216  50.308 -76.403  1.00 34.76           C  
ATOM     40  CD  ARG A   6      20.506  49.550 -76.746  1.00 33.61           C  
ATOM     41  NE  ARG A   6      20.707  49.419 -78.209  1.00 32.13           N  
ATOM     42  CZ  ARG A   6      21.689  48.782 -78.818  1.00 30.53           C  
ATOM     43  NH1 ARG A   6      22.634  48.192 -78.136  1.00 29.17           N1+
ATOM     44  NH2 ARG A   6      21.739  48.712 -80.113  1.00 29.05           N  
ATOM     45  N   THR A   7      15.980  50.136 -72.990  1.00 31.92           N  
ATOM     46  CA  THR A   7      15.439  49.461 -71.808  1.00 36.39           C  
ATOM     47  C   THR A   7      16.094  48.088 -71.691  1.00 34.99           C  
ATOM     48  O   THR A   7      15.755  47.160 -72.421  1.00 32.09           O  
ATOM     49  CB  THR A   7      13.908  49.332 -71.909  1.00 33.85           C  
ATOM     50  CG2 THR A   7      13.215  50.682 -71.675  1.00 31.74           C  
ATOM     51  OG1 THR A   7      13.523  48.894 -73.190  1.00 31.64           O  
ATOM     52  N   HIS A   8      17.100  48.013 -70.841  1.00 31.97           N  
ATOM     53  CA  HIS A   8      17.699  46.722 -70.524  1.00 37.69           C  
ATOM     54  C   HIS A   8      16.660  45.876 -69.787  1.00 35.34           C  
ATOM     55  O   HIS A   8      16.426  46.037 -68.590  1.00 33.69           O  
ATOM     56  CB  HIS A   8      18.987  46.903 -69.715  1.00 36.62           C  
ATOM     57  CG  HIS A   8      20.213  46.961 -70.586  1.00 34.32           C  
ATOM     58  CD2 HIS A   8      21.049  48.023 -70.801  1.00 32.99           C  
ATOM     59  ND1 HIS A   8      20.727  45.906 -71.307  1.00 32.24           N  
ATOM     60  CE1 HIS A   8      21.838  46.334 -71.934  1.00 34.18           C  
ATOM     61  NE2 HIS A   8      22.065  47.618 -71.657  1.00 35.16           N  
ATOM     62  N   VAL A   9      16.028  44.985 -70.530  1.00 29.04           N  
ATOM     63  CA  VAL A   9      15.164  43.954 -69.955  1.00 33.59           C  
ATOM     64  C   VAL A   9      16.074  42.981 -69.209  1.00 32.51           C  
ATOM     65  O   VAL A   9      16.675  42.095 -69.809  1.00 30.68           O  
ATOM     66  CB  VAL A   9      14.319  43.251 -71.039  1.00 32.21           C  
ATOM     67  CG1 VAL A   9      13.359  42.233 -70.427  1.00 29.19           C  
ATOM     68  CG2 VAL A   9      13.483  44.268 -71.833  1.00 31.91           C  
ATOM     69  N   SER A  10      16.283  43.229 -67.927  1.00 33.54           N  
ATOM     70  CA  SER A  10      17.058  42.327 -67.089  1.00 38.10           C  
ATOM     71  C   SER A  10      16.354  40.975 -67.025  1.00 36.56           C  
ATOM     72  O   SER A  10      15.207  40.880 -66.576  1.00 34.57           O  
ATOM     73  CB  SER A  10      17.274  42.906 -65.686  1.00 36.80           C  
ATOM     74  OG  SER A  10      16.042  43.263 -65.102  1.00 34.60           O  
ATOM     75  N   GLY A  11      17.027  39.955 -67.522  1.00 33.74           N  
ATOM     76  CA  GLY A  11      16.472  38.609 -67.556  1.00 38.59           C  
ATOM     77  C   GLY A  11      16.165  38.110 -66.146  1.00 37.73           C  
ATOM     78  O   GLY A  11      17.032  38.069 -65.286  1.00 34.44           O  
ATOM     79  N   PHE A  12      14.919  37.732 -65.938  1.00 32.74           N  
ATOM     80  CA  PHE A  12      14.490  37.044 -64.735  1.00 35.94           C  
ATOM     81  C   PHE A  12      15.171  35.669 -64.688  1.00 33.83           C  
ATOM     82  O   PHE A  12      14.719  34.703 -65.293  1.00 31.46           O  
ATOM     83  CB  PHE A  12      12.959  36.917 -64.710  1.00 34.59           C  
ATOM     84  CG  PHE A  12      12.241  38.153 -64.221  1.00 34.81           C  
ATOM     85  CD1 PHE A  12      11.908  38.273 -62.860  1.00 32.21           C  
ATOM     86  CD2 PHE A  12      11.894  39.191 -65.111  1.00 33.97           C  
ATOM     87  CE1 PHE A  12      11.228  39.411 -62.401  1.00 32.91           C  
ATOM     88  CE2 PHE A  12      11.228  40.319 -64.646  1.00 33.04           C  
ATOM     89  CZ  PHE A  12      10.889  40.441 -63.288  1.00 35.52           C  
ATOM     90  N   GLY A  13      16.317  35.612 -64.023  1.00 34.17           N  
ATOM     91  CA  GLY A  13      16.985  34.345 -63.780  1.00 38.81           C  
ATOM     92  C   GLY A  13      16.101  33.480 -62.890  1.00 38.28           C  
ATOM     93  O   GLY A  13      16.002  33.720 -61.695  1.00 35.51           O  
ATOM     94  N   ASN A  14      15.506  32.469 -63.495  1.00 31.91           N  
ATOM     95  CA  ASN A  14      14.759  31.435 -62.782  1.00 36.91           C  
ATOM     96  C   ASN A  14      15.735  30.649 -61.897  1.00 36.38           C  
ATOM     97  O   ASN A  14      16.275  29.618 -62.308  1.00 34.05           O  
ATOM     98  CB  ASN A  14      14.022  30.520 -63.794  1.00 35.14           C  
ATOM     99  CG  ASN A  14      12.529  30.771 -63.888  1.00 31.29           C  
ATOM    100  ND2 ASN A  14      11.890  30.294 -64.940  1.00 31.17           N  
ATOM    101  OD1 ASN A  14      11.912  31.341 -63.020  1.00 29.82           O  
ATOM    102  N   LYS A  15      16.001  31.140 -60.701  1.00 34.26           N  
ATOM    103  CA  LYS A  15      16.686  30.340 -59.684  1.00 40.49           C  
ATOM    104  C   LYS A  15      15.764  29.171 -59.363  1.00 38.39           C  
ATOM    105  O   LYS A  15      14.815  29.321 -58.603  1.00 35.92           O  
ATOM    106  CB  LYS A  15      17.037  31.157 -58.434  1.00 39.11           C  
ATOM    107  CG  LYS A  15      18.246  32.083 -58.652  1.00 36.93           C  
ATOM    108  CD  LYS A  15      18.663  32.758 -57.338  1.00 34.63           C  
ATOM    109  CE  LYS A  15      19.912  33.617 -57.538  1.00 32.77           C  
ATOM    110  NZ  LYS A  15      20.365  34.240 -56.266  1.00 31.53           N1+
ATOM    111  N   LYS A  16      16.030  28.028 -59.987  1.00 34.38           N  
ATOM    112  CA  LYS A  16      15.399  26.771 -59.594  1.00 39.38           C  
ATOM    113  C   LYS A  16      15.728  26.564 -58.121  1.00 37.05           C  
ATOM    114  O   LYS A  16      16.879  26.277 -57.789  1.00 35.33           O  
ATOM    115  CB  LYS A  16      15.891  25.595 -60.442  1.00 38.85           C  
ATOM    116  CG  LYS A  16      15.257  25.566 -61.841  1.00 36.02           C  
ATOM    117  CD  LYS A  16      15.697  24.315 -62.606  1.00 34.29           C  
ATOM    118  CE  LYS A  16      14.991  24.225 -63.964  1.00 32.05           C  
ATOM    119  NZ  LYS A  16      15.378  23.015 -64.721  1.00 30.76           N1+
ATOM    120  N   ALA A  17      14.769  26.799 -57.267  1.00 36.77           N  
ATOM    121  CA  ALA A  17      14.890  26.424 -55.874  1.00 39.88           C  
ATOM    122  C   ALA A  17      15.160  24.919 -55.849  1.00 39.07           C  
ATOM    123  O   ALA A  17      14.329  24.127 -56.289  1.00 36.88           O  
ATOM    124  CB  ALA A  17      13.614  26.810 -55.114  1.00 38.44           C  
ATOM    125  N   ALA A  18      16.366  24.553 -55.432  1.00 36.14           N  
ATOM    126  CA  ALA A  18      16.676  23.164 -55.185  1.00 39.13           C  
ATOM    127  C   ALA A  18      15.771  22.732 -54.029  1.00 38.05           C  
ATOM    128  O   ALA A  18      16.040  23.054 -52.880  1.00 35.71           O  
ATOM    129  CB  ALA A  18      18.170  23.018 -54.872  1.00 37.86           C  
ATOM    130  N   PHE A  19      14.683  22.073 -54.373  1.00 33.78           N  
ATOM    131  CA  PHE A  19      13.899  21.345 -53.394  1.00 34.75           C  
ATOM    132  C   PHE A  19      14.826  20.277 -52.824  1.00 33.20           C  
ATOM    133  O   PHE A  19      15.049  19.242 -53.448  1.00 31.90           O  
ATOM    134  CB  PHE A  19      12.643  20.737 -54.035  1.00 34.49           C  
ATOM    135  CG  PHE A  19      11.472  21.696 -54.092  1.00 34.75           C  
ATOM    136  CD1 PHE A  19      10.543  21.725 -53.033  1.00 32.75           C  
ATOM    137  CD2 PHE A  19      11.300  22.564 -55.180  1.00 34.50           C  
ATOM    138  CE1 PHE A  19       9.455  22.607 -53.075  1.00 32.20           C  
ATOM    139  CE2 PHE A  19      10.216  23.447 -55.218  1.00 32.11           C  
ATOM    140  CZ  PHE A  19       9.288  23.471 -54.164  1.00 34.07           C  
ATOM    141  N   GLY A  20      15.457  20.604 -51.706  1.00 37.42           N  
ATOM    142  CA  GLY A  20      16.219  19.636 -50.946  1.00 40.20           C  
ATOM    143  C   GLY A  20      15.327  18.426 -50.751  1.00 39.13           C  
ATOM    144  O   GLY A  20      14.173  18.560 -50.341  1.00 36.80           O  
ATOM    145  N   ARG A  21      15.839  17.281 -51.152  1.00 31.55           N  
ATOM    146  CA  ARG A  21      15.137  16.018 -50.970  1.00 35.81           C  
ATOM    147  C   ARG A  21      14.950  15.885 -49.464  1.00 34.75           C  
ATOM    148  O   ARG A  21      15.923  15.631 -48.772  1.00 33.82           O  
ATOM    149  CB  ARG A  21      15.958  14.877 -51.590  1.00 36.05           C  
ATOM    150  CG  ARG A  21      15.133  13.646 -51.938  1.00 34.18           C  
ATOM    151  CD  ARG A  21      16.046  12.596 -52.579  1.00 33.51           C  
ATOM    152  NE  ARG A  21      15.289  11.532 -53.267  1.00 31.02           N  
ATOM    153  CZ  ARG A  21      15.806  10.504 -53.931  1.00 28.02           C  
ATOM    154  NH1 ARG A  21      17.094  10.315 -53.993  1.00 27.29           N1+
ATOM    155  NH2 ARG A  21      15.031   9.655 -54.538  1.00 26.50           N  
ATOM    156  N   ILE A  22      13.751  16.167 -48.989  1.00 33.83           N  
ATOM    157  CA  ILE A  22      13.401  15.864 -47.607  1.00 37.37           C  
ATOM    158  C   ILE A  22      13.609  14.361 -47.510  1.00 36.70           C  
ATOM    159  O   ILE A  22      12.822  13.600 -48.068  1.00 34.71           O  
ATOM    160  CB  ILE A  22      11.962  16.299 -47.275  1.00 35.70           C  
ATOM    161  CG1 ILE A  22      11.796  17.828 -47.462  1.00 33.72           C  
ATOM    162  CG2 ILE A  22      11.607  15.885 -45.834  1.00 34.79           C  
ATOM    163  CD1 ILE A  22      10.353  18.340 -47.287  1.00 33.99           C  
ATOM    164  N   GLU A  23      14.754  13.970 -46.965  1.00 34.74           N  
ATOM    165  CA  GLU A  23      14.928  12.558 -46.646  1.00 37.61           C  
ATOM    166  C   GLU A  23      13.716  12.189 -45.812  1.00 36.17           C  
ATOM    167  O   GLU A  23      13.366  12.934 -44.894  1.00 34.81           O  
ATOM    168  CB  GLU A  23      16.221  12.277 -45.891  1.00 37.13           C  
ATOM    169  CG  GLU A  23      17.436  12.288 -46.833  1.00 34.52           C  
ATOM    170  CD  GLU A  23      18.712  11.738 -46.185  1.00 32.47           C  
ATOM    171  OE1 GLU A  23      19.624  11.365 -46.957  1.00 30.44           O  
ATOM    172  OE2 GLU A  23      18.769  11.687 -44.937  1.00 33.47           O1-
ATOM    173  N   PRO A  24      13.023  11.104 -46.169  1.00 33.20           N  
ATOM    174  CA  PRO A  24      11.926  10.664 -45.348  1.00 35.73           C  
ATOM    175  C   PRO A  24      12.545  10.442 -43.978  1.00 36.08           C  
ATOM    176  O   PRO A  24      13.351   9.527 -43.808  1.00 34.95           O  
ATOM    177  CB  PRO A  24      11.387   9.391 -46.013  1.00 34.55           C  
ATOM    178  CG  PRO A  24      12.580   8.867 -46.796  1.00 34.03           C  
ATOM    179  CD  PRO A  24      13.353  10.131 -47.174  1.00 37.33           C  
ATOM    180  N   THR A  25      12.251  11.349 -43.063  1.00 32.76           N  
ATOM    181  CA  THR A  25      12.529  11.094 -41.666  1.00 35.68           C  
ATOM    182  C   THR A  25      11.821   9.789 -41.397  1.00 34.25           C  
ATOM    183  O   THR A  25      10.594   9.738 -41.358  1.00 32.23           O  
ATOM    184  CB  THR A  25      11.998  12.205 -40.740  1.00 34.25           C  
ATOM    185  CG2 THR A  25      12.956  13.394 -40.683  1.00 32.25           C  
ATOM    186  OG1 THR A  25      10.750  12.682 -41.184  1.00 32.36           O  
ATOM    187  N   THR A  26      12.613   8.733 -41.378  1.00 31.11           N  
ATOM    188  CA  THR A  26      12.119   7.457 -40.946  1.00 34.60           C  
ATOM    189  C   THR A  26      11.557   7.764 -39.581  1.00 33.69           C  
ATOM    190  O   THR A  26      12.305   8.061 -38.647  1.00 31.76           O  
ATOM    191  CB  THR A  26      13.229   6.383 -40.856  1.00 33.58           C  
ATOM    192  CG2 THR A  26      13.543   5.798 -42.233  1.00 30.76           C  
ATOM    193  OG1 THR A  26      14.421   6.920 -40.344  1.00 31.02           O  
ATOM    194  N   MET A  27      10.226   7.830 -39.521  1.00 27.19           N  
ATOM    195  CA  MET A  27       9.558   7.762 -38.253  1.00 30.72           C  
ATOM    196  C   MET A  27      10.096   6.472 -37.665  1.00 30.03           C  
ATOM    197  O   MET A  27       9.676   5.382 -38.058  1.00 30.11           O  
ATOM    198  CB  MET A  27       8.032   7.701 -38.394  1.00 30.96           C  
ATOM    199  CG  MET A  27       7.395   9.066 -38.666  1.00 29.83           C  
ATOM    200  SD  MET A  27       5.578   8.991 -38.597  1.00 28.60           S  
ATOM    201  CE  MET A  27       5.167  10.698 -39.040  1.00 27.38           C  
ATOM    202  N   ARG A  28      11.136   6.608 -36.839  1.00 25.96           N  
ATOM    203  CA  ARG A  28      11.456   5.560 -35.897  1.00 27.17           C  
ATOM    204  C   ARG A  28      10.124   5.339 -35.207  1.00 26.55           C  
ATOM    205  O   ARG A  28       9.717   6.171 -34.405  1.00 26.23           O  
ATOM    206  CB  ARG A  28      12.554   5.967 -34.904  1.00 27.31           C  
ATOM    207  CG  ARG A  28      13.970   5.804 -35.473  1.00 26.08           C  
ATOM    208  CD  ARG A  28      15.015   6.116 -34.400  1.00 25.22           C  
ATOM    209  NE  ARG A  28      16.388   5.898 -34.882  1.00 23.88           N  
ATOM    210  CZ  ARG A  28      17.504   6.032 -34.172  1.00 21.79           C  
ATOM    211  NH1 ARG A  28      17.482   6.387 -32.911  1.00 20.91           N1+
ATOM    212  NH2 ARG A  28      18.663   5.804 -34.714  1.00 19.63           N  
ATOM    213  N   ARG A  29       9.417   4.310 -35.644  1.00 25.62           N  
ATOM    214  CA  ARG A  29       8.403   3.729 -34.793  1.00 27.02           C  
ATOM    215  C   ARG A  29       9.157   3.554 -33.490  1.00 26.32           C  
ATOM    216  O   ARG A  29      10.074   2.736 -33.433  1.00 25.42           O  
ATOM    217  CB  ARG A  29       7.890   2.381 -35.322  1.00 26.98           C  
ATOM    218  CG  ARG A  29       6.770   2.535 -36.364  1.00 25.82           C  
ATOM    219  CD  ARG A  29       6.257   1.159 -36.781  1.00 24.59           C  
ATOM    220  NE  ARG A  29       5.090   1.252 -37.673  1.00 23.66           N  
ATOM    221  CZ  ARG A  29       4.410   0.236 -38.182  1.00 21.90           C  
ATOM    222  NH1 ARG A  29       4.742  -0.998 -37.957  1.00 20.89           N1+
ATOM    223  NH2 ARG A  29       3.362   0.450 -38.944  1.00 19.42           N  
ATOM    224  N   THR A  30       8.880   4.417 -32.546  1.00 27.34           N  
ATOM    225  CA  THR A  30       9.197   4.121 -31.174  1.00 28.83           C  
ATOM    226  C   THR A  30       8.524   2.779 -30.963  1.00 28.43           C  
ATOM    227  O   THR A  30       7.299   2.697 -30.895  1.00 26.50           O  
ATOM    228  CB  THR A  30       8.647   5.192 -30.217  1.00 26.80           C  
ATOM    229  CG2 THR A  30       9.589   6.398 -30.149  1.00 24.25           C  
ATOM    230  OG1 THR A  30       7.396   5.662 -30.664  1.00 24.61           O  
ATOM    231  N   VAL A  31       9.325   1.737 -31.096  1.00 25.39           N  
ATOM    232  CA  VAL A  31       8.902   0.408 -30.712  1.00 26.48           C  
ATOM    233  C   VAL A  31       8.454   0.658 -29.297  1.00 26.79           C  
ATOM    234  O   VAL A  31       9.260   1.104 -28.488  1.00 25.17           O  
ATOM    235  CB  VAL A  31      10.066  -0.597 -30.781  1.00 25.12           C  
ATOM    236  CG1 VAL A  31       9.648  -1.971 -30.291  1.00 22.30           C  
ATOM    237  CG2 VAL A  31      10.571  -0.741 -32.233  1.00 23.47           C  
ATOM    238  N   LYS A  32       7.150   0.550 -29.081  1.00 31.44           N  
ATOM    239  CA  LYS A  32       6.631   0.556 -27.720  1.00 33.22           C  
ATOM    240  C   LYS A  32       7.476  -0.494 -27.034  1.00 32.69           C  
ATOM    241  O   LYS A  32       7.427  -1.647 -27.461  1.00 31.45           O  
ATOM    242  CB  LYS A  32       5.147   0.179 -27.665  1.00 32.98           C  
ATOM    243  CG  LYS A  32       4.200   1.341 -28.009  1.00 30.85           C  
ATOM    244  CD  LYS A  32       2.751   0.887 -27.811  1.00 28.44           C  
ATOM    245  CE  LYS A  32       1.754   2.033 -27.995  1.00 26.95           C  
ATOM    246  NZ  LYS A  32       0.364   1.605 -27.669  1.00 24.61           N1+
ATOM    247  N   GLY A  33       8.365  -0.051 -26.150  1.00 33.53           N  
ATOM    248  CA  GLY A  33       9.230  -0.977 -25.443  1.00 34.49           C  
ATOM    249  C   GLY A  33       8.316  -2.051 -24.901  1.00 34.91           C  
ATOM    250  O   GLY A  33       7.226  -1.716 -24.432  1.00 33.03           O  
ATOM    251  N   LYS A  34       8.685  -3.314 -25.074  1.00 34.04           N  
ATOM    252  CA  LYS A  34       7.951  -4.387 -24.411  1.00 35.29           C  
ATOM    253  C   LYS A  34       7.849  -3.952 -22.959  1.00 35.72           C  
ATOM    254  O   LYS A  34       8.892  -3.672 -22.364  1.00 34.31           O  
ATOM    255  CB  LYS A  34       8.690  -5.728 -24.505  1.00 33.96           C  
ATOM    256  CG  LYS A  34       8.365  -6.505 -25.793  1.00 31.14           C  
ATOM    257  CD  LYS A  34       9.085  -7.854 -25.754  1.00 28.61           C  
ATOM    258  CE  LYS A  34       8.675  -8.738 -26.931  1.00 26.97           C  
ATOM    259  NZ  LYS A  34       9.328 -10.074 -26.857  1.00 24.37           N1+
ATOM    260  N   ALA A  35       6.629  -3.811 -22.452  1.00 38.88           N  
ATOM    261  CA  ALA A  35       6.436  -3.591 -21.035  1.00 39.01           C  
ATOM    262  C   ALA A  35       7.240  -4.696 -20.342  1.00 39.96           C  
ATOM    263  O   ALA A  35       7.078  -5.870 -20.674  1.00 38.10           O  
ATOM    264  CB  ALA A  35       4.943  -3.631 -20.712  1.00 37.49           C  
ATOM    265  N   THR A  36       8.208  -4.315 -19.533  1.00 43.31           N  
ATOM    266  CA  THR A  36       8.945  -5.281 -18.740  1.00 44.24           C  
ATOM    267  C   THR A  36       7.915  -6.009 -17.897  1.00 45.20           C  
ATOM    268  O   THR A  36       7.149  -5.362 -17.190  1.00 42.56           O  
ATOM    269  CB  THR A  36       9.995  -4.579 -17.859  1.00 41.19           C  
ATOM    270  CG2 THR A  36      11.240  -4.223 -18.676  1.00 36.75           C  
ATOM    271  OG1 THR A  36       9.477  -3.366 -17.352  1.00 38.10           O  
ATOM    272  N   SER A  37       7.856  -7.325 -18.019  1.00 45.06           N  
ATOM    273  CA  SER A  37       6.796  -8.171 -17.456  1.00 45.83           C  
ATOM    274  C   SER A  37       6.757  -8.229 -15.929  1.00 48.55           C  
ATOM    275  O   SER A  37       6.029  -9.032 -15.362  1.00 45.70           O  
ATOM    276  CB  SER A  37       6.968  -9.592 -18.011  1.00 42.31           C  
ATOM    277  OG  SER A  37       8.262 -10.066 -17.716  1.00 38.68           O  
ATOM    278  N   GLY A  38       7.600  -7.436 -15.270  1.00 49.50           N  
ATOM    279  CA  GLY A  38       7.696  -7.405 -13.820  1.00 50.32           C  
ATOM    280  C   GLY A  38       6.841  -6.302 -13.200  1.00 54.59           C  
ATOM    281  O   GLY A  38       6.397  -5.380 -13.900  1.00 51.32           O  
ATOM    282  N   PRO A  39       6.649  -6.360 -11.887  1.00 57.44           N  
ATOM    283  CA  PRO A  39       5.908  -5.341 -11.155  1.00 58.10           C  
ATOM    284  C   PRO A  39       6.617  -3.985 -11.191  1.00 62.68           C  
ATOM    285  O   PRO A  39       7.836  -3.896 -10.992  1.00 57.62           O  
ATOM    286  CB  PRO A  39       5.788  -5.896  -9.734  1.00 52.46           C  
ATOM    287  CG  PRO A  39       7.001  -6.812  -9.591  1.00 50.57           C  
ATOM    288  CD  PRO A  39       7.174  -7.373 -10.993  1.00 53.35           C  
ATOM    289  N   ASN A  40       5.850  -2.893 -11.365  1.00 64.17           N  
ATOM    290  CA  ASN A  40       6.356  -1.527 -11.467  1.00 66.17           C  
ATOM    291  C   ASN A  40       6.289  -0.762 -10.134  1.00 70.65           C  
ATOM    292  O   ASN A  40       5.828   0.379 -10.078  1.00 65.06           O  
ATOM    293  CB  ASN A  40       5.616  -0.802 -12.602  1.00 57.94           C  
ATOM    294  CG  ASN A  40       6.042  -1.260 -13.980  1.00 52.31           C  
ATOM    295  ND2 ASN A  40       5.160  -1.145 -14.940  1.00 47.21           N  
ATOM    296  OD1 ASN A  40       7.159  -1.669 -14.224  1.00 48.04           O  
ATOM    297  N   PHE A  41       6.727  -1.398  -9.052  1.00 71.20           N  
ATOM    298  CA  PHE A  41       6.687  -0.782  -7.718  1.00 72.67           C  
ATOM    299  C   PHE A  41       8.032  -0.249  -7.225  1.00 73.53           C  
ATOM    300  O   PHE A  41       8.087   0.308  -6.132  1.00 67.81           O  
ATOM    301  CB  PHE A  41       6.103  -1.775  -6.711  1.00 67.72           C  
ATOM    302  CG  PHE A  41       4.643  -2.078  -6.938  1.00 68.97           C  
ATOM    303  CD1 PHE A  41       3.676  -1.060  -6.808  1.00 65.33           C  
ATOM    304  CD2 PHE A  41       4.237  -3.381  -7.268  1.00 64.44           C  
ATOM    305  CE1 PHE A  41       2.324  -1.343  -6.999  1.00 61.09           C  
ATOM    306  CE2 PHE A  41       2.876  -3.666  -7.463  1.00 60.90           C  
ATOM    307  CZ  PHE A  41       1.927  -2.646  -7.326  1.00 60.71           C  
ATOM    308  N   LYS A  42       9.115  -0.408  -7.982  1.00 70.27           N  
ATOM    309  CA  LYS A  42      10.443  -0.014  -7.516  1.00 69.61           C  
ATOM    310  C   LYS A  42      10.539   1.497  -7.323  1.00 70.69           C  
ATOM    311  O   LYS A  42      10.033   2.263  -8.140  1.00 67.01           O  
ATOM    312  CB  LYS A  42      11.547  -0.539  -8.443  1.00 64.08           C  
ATOM    313  CG  LYS A  42      11.616  -2.072  -8.397  1.00 60.97           C  
ATOM    314  CD  LYS A  42      12.953  -2.601  -8.924  1.00 55.40           C  
ATOM    315  CE  LYS A  42      13.016  -4.105  -8.666  1.00 50.78           C  
ATOM    316  NZ  LYS A  42      14.404  -4.595  -8.525  1.00 44.54           N1+
ATOM    317  N   LEU A  43      11.207   1.883  -6.246  1.00 70.32           N  
ATOM    318  CA  LEU A  43      11.569   3.256  -5.957  1.00 70.25           C  
ATOM    319  C   LEU A  43      12.760   3.670  -6.827  1.00 70.24           C  
ATOM    320  O   LEU A  43      13.636   2.856  -7.122  1.00 66.99           O  
ATOM    321  CB  LEU A  43      11.896   3.389  -4.461  1.00 66.81           C  
ATOM    322  CG  LEU A  43      10.749   3.022  -3.505  1.00 65.35           C  
ATOM    323  CD1 LEU A  43      11.244   3.072  -2.066  1.00 61.46           C  
ATOM    324  CD2 LEU A  43       9.562   3.976  -3.639  1.00 63.88           C  
ATOM    325  N   GLU A  44      12.814   4.936  -7.191  1.00 67.57           N  
ATOM    326  CA  GLU A  44      13.926   5.504  -7.952  1.00 66.03           C  
ATOM    327  C   GLU A  44      15.122   5.834  -7.045  1.00 65.62           C  
ATOM    328  O   GLU A  44      16.274   5.639  -7.424  1.00 60.81           O  
ATOM    329  CB  GLU A  44      13.478   6.773  -8.693  1.00 62.00           C  
ATOM    330  CG  GLU A  44      12.402   6.512  -9.752  1.00 57.96           C  
ATOM    331  CD  GLU A  44      12.037   7.755 -10.578  1.00 50.85           C  
ATOM    332  OE1 GLU A  44      11.248   7.601 -11.537  1.00 46.29           O  
ATOM    333  OE2 GLU A  44      12.560   8.859 -10.295  1.00 51.36           O1-
ATOM    334  N   GLN A  45      14.855   6.341  -5.837  1.00 63.22           N  
ATOM    335  CA  GLN A  45      15.861   6.808  -4.882  1.00 64.28           C  
ATOM    336  C   GLN A  45      15.532   6.347  -3.452  1.00 65.61           C  
ATOM    337  O   GLN A  45      15.244   7.181  -2.584  1.00 60.82           O  
ATOM    338  CB  GLN A  45      16.016   8.336  -4.988  1.00 59.40           C  
ATOM    339  CG  GLN A  45      16.533   8.752  -6.371  1.00 55.76           C  
ATOM    340  CD  GLN A  45      16.803  10.243  -6.502  1.00 49.90           C  
ATOM    341  NE2 GLN A  45      17.558  10.631  -7.512  1.00 47.35           N  
ATOM    342  OE1 GLN A  45      16.379  11.095  -5.736  1.00 47.37           O  
ATOM    343  N   PRO A  46      15.576   5.031  -3.177  1.00 62.51           N  
ATOM    344  CA  PRO A  46      15.168   4.482  -1.885  1.00 60.59           C  
ATOM    345  C   PRO A  46      15.984   5.015  -0.713  1.00 61.64           C  
ATOM    346  O   PRO A  46      15.449   5.196   0.374  1.00 58.27           O  
ATOM    347  CB  PRO A  46      15.304   2.960  -2.035  1.00 57.38           C  
ATOM    348  CG  PRO A  46      16.310   2.779  -3.160  1.00 56.42           C  
ATOM    349  CD  PRO A  46      16.032   3.972  -4.062  1.00 59.92           C  
ATOM    350  N   GLU A  47      17.249   5.366  -0.934  1.00 63.81           N  
ATOM    351  CA  GLU A  47      18.151   5.897   0.088  1.00 60.78           C  
ATOM    352  C   GLU A  47      17.687   7.247   0.668  1.00 59.88           C  
ATOM    353  O   GLU A  47      18.076   7.601   1.786  1.00 56.48           O  
ATOM    354  CB  GLU A  47      19.582   6.013  -0.465  1.00 57.41           C  
ATOM    355  CG  GLU A  47      19.844   7.074  -1.543  1.00 53.40           C  
ATOM    356  CD  GLU A  47      19.292   6.761  -2.942  1.00 46.75           C  
ATOM    357  OE1 GLU A  47      19.361   7.671  -3.800  1.00 44.46           O  
ATOM    358  OE2 GLU A  47      18.800   5.636  -3.159  1.00 45.19           O1-
ATOM    359  N   LYS A  48      16.833   7.986  -0.018  1.00 60.35           N  
ATOM    360  CA  LYS A  48      16.299   9.267   0.460  1.00 59.85           C  
ATOM    361  C   LYS A  48      15.083   9.129   1.375  1.00 60.89           C  
ATOM    362  O   LYS A  48      14.637  10.129   1.945  1.00 55.68           O  
ATOM    363  CB  LYS A  48      15.970  10.176  -0.726  1.00 54.72           C  
ATOM    364  CG  LYS A  48      17.230  10.539  -1.514  1.00 50.63           C  
ATOM    365  CD  LYS A  48      16.895  11.608  -2.554  1.00 45.06           C  
ATOM    366  CE  LYS A  48      18.175  11.998  -3.285  1.00 41.13           C  
ATOM    367  NZ  LYS A  48      17.892  12.965  -4.362  1.00 35.81           N1+
ATOM    368  N   LEU A  49      14.530   7.931   1.498  1.00 60.94           N  
ATOM    369  CA  LEU A  49      13.293   7.683   2.242  1.00 59.24           C  
ATOM    370  C   LEU A  49      13.519   7.081   3.628  1.00 59.39           C  
ATOM    371  O   LEU A  49      12.559   6.699   4.300  1.00 54.66           O  
ATOM    372  CB  LEU A  49      12.370   6.802   1.389  1.00 55.38           C  
ATOM    373  CG  LEU A  49      11.871   7.477   0.103  1.00 53.28           C  
ATOM    374  CD1 LEU A  49      11.016   6.474  -0.655  1.00 51.85           C  
ATOM    375  CD2 LEU A  49      11.017   8.707   0.390  1.00 50.87           C  
ATOM    376  N   TRP A  50      14.767   7.006   4.055  1.00 56.30           N  
ATOM    377  CA  TRP A  50      15.089   6.431   5.344  1.00 54.03           C  
ATOM    378  C   TRP A  50      14.553   7.311   6.468  1.00 54.19           C  
ATOM    379  O   TRP A  50      14.747   8.525   6.495  1.00 49.22           O  
ATOM    380  CB  TRP A  50      16.596   6.194   5.466  1.00 48.50           C  
ATOM    381  CG  TRP A  50      17.131   5.045   4.648  1.00 45.79           C  
ATOM    382  CD1 TRP A  50      16.792   4.742   3.371  1.00 40.97           C  
ATOM    383  CD2 TRP A  50      18.090   4.037   5.059  1.00 41.65           C  
ATOM    384  CE2 TRP A  50      18.285   3.152   3.964  1.00 39.15           C  
ATOM    385  CE3 TRP A  50      18.814   3.792   6.243  1.00 39.31           C  
ATOM    386  NE1 TRP A  50      17.472   3.612   2.956  1.00 38.32           N  
ATOM    387  CZ2 TRP A  50      19.163   2.048   4.041  1.00 36.60           C  
ATOM    388  CZ3 TRP A  50      19.689   2.692   6.316  1.00 37.43           C  
ATOM    389  CH2 TRP A  50      19.854   1.837   5.235  1.00 36.30           C  
ATOM    390  N   GLU A  51      13.886   6.687   7.412  1.00 56.54           N  
ATOM    391  CA  GLU A  51      13.510   7.365   8.643  1.00 54.52           C  
ATOM    392  C   GLU A  51      14.736   7.651   9.499  1.00 54.07           C  
ATOM    393  O   GLU A  51      15.721   6.918   9.505  1.00 49.50           O  
ATOM    394  CB  GLU A  51      12.490   6.547   9.445  1.00 49.93           C  
ATOM    395  CG  GLU A  51      11.138   6.554   8.761  1.00 45.87           C  
ATOM    396  CD  GLU A  51      10.045   5.990   9.669  1.00 43.11           C  
ATOM    397  OE1 GLU A  51       9.101   6.739   9.966  1.00 40.72           O  
ATOM    398  OE2 GLU A  51      10.071   4.798  10.004  1.00 40.96           O1-
ATOM    399  N   ILE A  52      14.635   8.717  10.290  1.00 51.80           N  
ATOM    400  CA  ILE A  52      15.624   8.991  11.318  1.00 49.59           C  
ATOM    401  C   ILE A  52      15.535   7.864  12.360  1.00 49.64           C  
ATOM    402  O   ILE A  52      14.500   7.688  12.994  1.00 44.65           O  
ATOM    403  CB  ILE A  52      15.400  10.385  11.941  1.00 43.94           C  
ATOM    404  CG1 ILE A  52      15.454  11.487  10.856  1.00 40.91           C  
ATOM    405  CG2 ILE A  52      16.444  10.637  13.041  1.00 40.24           C  
ATOM    406  CD1 ILE A  52      15.056  12.878  11.356  1.00 37.59           C  
ATOM    407  N   GLY A  53      16.627   7.133  12.522  1.00 49.17           N  
ATOM    408  CA  GLY A  53      16.697   5.985  13.419  1.00 48.35           C  
ATOM    409  C   GLY A  53      16.888   4.681  12.655  1.00 50.68           C  
ATOM    410  O   GLY A  53      17.771   4.577  11.805  1.00 47.06           O  
ATOM    411  N   SER A  54      16.094   3.671  12.987  1.00 54.60           N  
ATOM    412  CA  SER A  54      16.206   2.357  12.369  1.00 54.04           C  
ATOM    413  C   SER A  54      15.370   2.257  11.087  1.00 56.88           C  
ATOM    414  O   SER A  54      14.171   2.527  11.097  1.00 52.34           O  
ATOM    415  CB  SER A  54      15.783   1.269  13.352  1.00 47.75           C  
ATOM    416  OG  SER A  54      15.974  -0.001  12.768  1.00 43.01           O  
ATOM    417  N   SER A  55      16.002   1.782  10.005  1.00 67.51           N  
ATOM    418  CA  SER A  55      15.298   1.384   8.781  1.00 68.79           C  
ATOM    419  C   SER A  55      14.693  -0.022   8.876  1.00 72.48           C  
ATOM    420  O   SER A  55      13.935  -0.423   8.003  1.00 67.15           O  
ATOM    421  CB  SER A  55      16.269   1.452   7.598  1.00 62.41           C  
ATOM    422  OG  SER A  55      17.392   0.637   7.844  1.00 54.21           O  
ATOM    423  N   SER A  56      15.015  -0.758   9.940  1.00 73.76           N  
ATOM    424  CA  SER A  56      14.568  -2.120  10.171  1.00 76.00           C  
ATOM    425  C   SER A  56      13.458  -2.196  11.224  1.00 78.06           C  
ATOM    426  O   SER A  56      13.388  -1.367  12.137  1.00 75.68           O  
ATOM    427  CB  SER A  56      15.765  -2.974  10.603  1.00 72.56           C  
ATOM    428  OG  SER A  56      15.345  -4.292  10.852  1.00 63.71           O  
ATOM    429  N   TRP A  57      12.620  -3.217  11.115  1.00 80.18           N  
ATOM    430  CA  TRP A  57      11.622  -3.526  12.141  1.00 80.54           C  
ATOM    431  C   TRP A  57      12.250  -4.031  13.448  1.00 79.34           C  
ATOM    432  O   TRP A  57      11.656  -3.871  14.512  1.00 75.72           O  
ATOM    433  CB  TRP A  57      10.650  -4.559  11.581  1.00 79.12           C  
ATOM    434  CG  TRP A  57      11.188  -5.956  11.500  1.00 82.04           C  
ATOM    435  CD1 TRP A  57      11.887  -6.486  10.470  1.00 79.33           C  
ATOM    436  CD2 TRP A  57      11.071  -7.017  12.503  1.00 83.34           C  
ATOM    437  CE2 TRP A  57      11.745  -8.161  11.995  1.00 82.17           C  
ATOM    438  CE3 TRP A  57      10.470  -7.114  13.770  1.00 81.66           C  
ATOM    439  NE1 TRP A  57      12.223  -7.799  10.759  1.00 80.40           N  
ATOM    440  CZ2 TRP A  57      11.824  -9.373  12.721  1.00 80.29           C  
ATOM    441  CZ3 TRP A  57      10.548  -8.310  14.495  1.00 78.12           C  
ATOM    442  CH2 TRP A  57      11.215  -9.428  13.975  1.00 77.79           C  
ATOM    443  N   TRP A  58      13.437  -4.611  13.373  1.00 76.59           N  
ATOM    444  CA  TRP A  58      14.190  -5.130  14.515  1.00 74.77           C  
ATOM    445  C   TRP A  58      15.437  -4.269  14.756  1.00 73.39           C  
ATOM    446  O   TRP A  58      16.402  -4.357  13.999  1.00 68.93           O  
ATOM    447  CB  TRP A  58      14.565  -6.592  14.261  1.00 72.04           C  
ATOM    448  CG  TRP A  58      15.178  -7.258  15.450  1.00 72.14           C  
ATOM    449  CD1 TRP A  58      16.495  -7.529  15.630  1.00 65.25           C  
ATOM    450  CD2 TRP A  58      14.498  -7.735  16.658  1.00 69.82           C  
ATOM    451  CE2 TRP A  58      15.479  -8.301  17.514  1.00 67.11           C  
ATOM    452  CE3 TRP A  58      13.162  -7.750  17.092  1.00 66.42           C  
ATOM    453  NE1 TRP A  58      16.681  -8.157  16.853  1.00 64.28           N  
ATOM    454  CZ2 TRP A  58      15.142  -8.871  18.766  1.00 64.65           C  
ATOM    455  CZ3 TRP A  58      12.826  -8.312  18.332  1.00 59.55           C  
ATOM    456  CH2 TRP A  58      13.807  -8.865  19.149  1.00 60.71           C  
ATOM    457  N   PRO A  59      15.439  -3.407  15.796  1.00 74.85           N  
ATOM    458  CA  PRO A  59      16.485  -2.402  15.969  1.00 73.05           C  
ATOM    459  C   PRO A  59      17.758  -2.909  16.667  1.00 72.09           C  
ATOM    460  O   PRO A  59      18.613  -2.113  17.030  1.00 65.73           O  
ATOM    461  CB  PRO A  59      15.790  -1.284  16.752  1.00 70.05           C  
ATOM    462  CG  PRO A  59      14.811  -2.045  17.638  1.00 70.94           C  
ATOM    463  CD  PRO A  59      14.356  -3.194  16.750  1.00 73.78           C  
ATOM    464  N   PHE A  60      17.896  -4.205  16.876  1.00 73.64           N  
ATOM    465  CA  PHE A  60      18.984  -4.802  17.642  1.00 71.55           C  
ATOM    466  C   PHE A  60      19.941  -5.611  16.774  1.00 69.02           C  
ATOM    467  O   PHE A  60      19.576  -6.112  15.721  1.00 62.27           O  
ATOM    468  CB  PHE A  60      18.407  -5.667  18.775  1.00 69.35           C  
ATOM    469  CG  PHE A  60      17.400  -4.962  19.659  1.00 69.24           C  
ATOM    470  CD1 PHE A  60      17.802  -3.904  20.484  1.00 66.08           C  
ATOM    471  CD2 PHE A  60      16.048  -5.358  19.645  1.00 66.35           C  
ATOM    472  CE1 PHE A  60      16.862  -3.247  21.284  1.00 62.29           C  
ATOM    473  CE2 PHE A  60      15.116  -4.701  20.439  1.00 61.96           C  
ATOM    474  CZ  PHE A  60      15.521  -3.646  21.263  1.00 63.50           C  
ATOM    475  N   ASN A  61      21.180  -5.784  17.264  1.00 68.01           N  
ATOM    476  CA  ASN A  61      22.186  -6.722  16.750  1.00 65.54           C  
ATOM    477  C   ASN A  61      22.585  -6.516  15.276  1.00 65.41           C  
ATOM    478  O   ASN A  61      22.908  -7.496  14.614  1.00 58.41           O  
ATOM    479  CB  ASN A  61      21.744  -8.168  17.034  1.00 59.13           C  
ATOM    480  CG  ASN A  61      21.524  -8.464  18.505  1.00 53.04           C  
ATOM    481  ND2 ASN A  61      20.779  -9.507  18.795  1.00 47.76           N  
ATOM    482  OD1 ASN A  61      22.009  -7.796  19.392  1.00 47.47           O  
ATOM    483  N   ASN A  62      22.592  -5.280  14.764  1.00 68.61           N  
ATOM    484  CA  ASN A  62      22.864  -4.995  13.352  1.00 67.83           C  
ATOM    485  C   ASN A  62      22.055  -5.903  12.422  1.00 69.27           C  
ATOM    486  O   ASN A  62      22.598  -6.606  11.582  1.00 64.34           O  
ATOM    487  CB  ASN A  62      24.377  -5.045  13.066  1.00 62.19           C  
ATOM    488  CG  ASN A  62      25.166  -3.946  13.756  1.00 55.84           C  
ATOM    489  ND2 ASN A  62      26.471  -4.104  13.814  1.00 49.48           N  
ATOM    490  OD1 ASN A  62      24.650  -2.955  14.221  1.00 49.76           O  
ATOM    491  N   TYR A  63      20.747  -5.921  12.640  1.00 71.25           N  
ATOM    492  CA  TYR A  63      19.834  -6.798  11.927  1.00 71.01           C  
ATOM    493  C   TYR A  63      19.969  -6.672  10.411  1.00 70.02           C  
ATOM    494  O   TYR A  63      19.822  -5.577   9.851  1.00 65.92           O  
ATOM    495  CB  TYR A  63      18.405  -6.482  12.367  1.00 69.67           C  
ATOM    496  CG  TYR A  63      17.357  -7.222  11.579  1.00 71.31           C  
ATOM    497  CD1 TYR A  63      16.749  -6.624  10.454  1.00 67.88           C  
ATOM    498  CD2 TYR A  63      17.015  -8.540  11.930  1.00 68.85           C  
ATOM    499  CE1 TYR A  63      15.799  -7.330   9.705  1.00 66.61           C  
ATOM    500  CE2 TYR A  63      16.073  -9.248  11.183  1.00 67.37           C  
ATOM    501  CZ  TYR A  63      15.470  -8.637  10.076  1.00 68.04           C  
ATOM    502  OH  TYR A  63      14.540  -9.336   9.347  1.00 65.28           O  
ATOM    503  N   GLU A  64      20.181  -7.807   9.758  1.00 72.34           N  
ATOM    504  CA  GLU A  64      20.138  -7.951   8.309  1.00 72.00           C  
ATOM    505  C   GLU A  64      18.869  -8.709   7.916  1.00 73.37           C  
ATOM    506  O   GLU A  64      18.591  -9.809   8.406  1.00 66.82           O  
ATOM    507  CB  GLU A  64      21.401  -8.647   7.794  1.00 66.00           C  
ATOM    508  CG  GLU A  64      22.645  -7.769   7.964  1.00 58.88           C  
ATOM    509  CD  GLU A  64      23.937  -8.403   7.410  1.00 53.39           C  
ATOM    510  OE1 GLU A  64      24.981  -7.720   7.461  1.00 47.74           O  
ATOM    511  OE2 GLU A  64      23.885  -9.567   6.953  1.00 48.68           O1-
ATOM    512  N   GLY A  65      18.078  -8.096   7.039  1.00 72.79           N  
ATOM    513  CA  GLY A  65      16.885  -8.710   6.486  1.00 73.75           C  
ATOM    514  C   GLY A  65      17.204  -9.830   5.486  1.00 76.93           C  
ATOM    515  O   GLY A  65      18.364 -10.105   5.191  1.00 72.76           O  
ATOM    516  N   PRO A  66      16.166 -10.486   4.948  1.00 74.78           N  
ATOM    517  CA  PRO A  66      16.334 -11.411   3.836  1.00 75.68           C  
ATOM    518  C   PRO A  66      16.941 -10.729   2.607  1.00 77.37           C  
ATOM    519  O   PRO A  66      16.586  -9.596   2.302  1.00 72.51           O  
ATOM    520  CB  PRO A  66      14.923 -11.935   3.534  1.00 70.58           C  
ATOM    521  CG  PRO A  66      14.134 -11.655   4.803  1.00 69.91           C  
ATOM    522  CD  PRO A  66      14.787 -10.391   5.351  1.00 73.43           C  
ATOM    523  N   GLU A  67      17.794 -11.435   1.843  1.00 75.46           N  
ATOM    524  CA  GLU A  67      18.482 -10.879   0.667  1.00 74.39           C  
ATOM    525  C   GLU A  67      17.515 -10.341  -0.414  1.00 75.22           C  
ATOM    526  O   GLU A  67      17.856  -9.421  -1.147  1.00 70.59           O  
ATOM    527  CB  GLU A  67      19.381 -11.961   0.011  1.00 69.79           C  
ATOM    528  CG  GLU A  67      20.572 -12.432   0.861  1.00 62.63           C  
ATOM    529  CD  GLU A  67      21.444 -13.506   0.149  1.00 55.18           C  
ATOM    530  OE1 GLU A  67      22.515 -13.868   0.672  1.00 49.31           O  
ATOM    531  OE2 GLU A  67      21.050 -14.013  -0.929  1.00 52.11           O1-
ATOM    532  N   TYR A  68      16.314 -10.902  -0.520  1.00 75.57           N  
ATOM    533  CA  TYR A  68      15.319 -10.467  -1.501  1.00 76.22           C  
ATOM    534  C   TYR A  68      14.566  -9.194  -1.095  1.00 76.54           C  
ATOM    535  O   TYR A  68      13.862  -8.618  -1.926  1.00 72.20           O  
ATOM    536  CB  TYR A  68      14.348 -11.618  -1.806  1.00 74.00           C  
ATOM    537  CG  TYR A  68      13.603 -12.141  -0.602  1.00 75.84           C  
ATOM    538  CD1 TYR A  68      14.074 -13.276   0.088  1.00 73.67           C  
ATOM    539  CD2 TYR A  68      12.427 -11.506  -0.148  1.00 75.56           C  
ATOM    540  CE1 TYR A  68      13.404 -13.764   1.209  1.00 74.00           C  
ATOM    541  CE2 TYR A  68      11.755 -11.985   0.983  1.00 74.70           C  
ATOM    542  CZ  TYR A  68      12.243 -13.112   1.661  1.00 75.27           C  
ATOM    543  OH  TYR A  68      11.592 -13.578   2.771  1.00 71.52           O  
ATOM    544  N   LEU A  69      14.709  -8.750   0.150  1.00 75.97           N  
ATOM    545  CA  LEU A  69      14.227  -7.462   0.637  1.00 76.19           C  
ATOM    546  C   LEU A  69      15.386  -6.466   0.590  1.00 76.37           C  
ATOM    547  O   LEU A  69      16.012  -6.154   1.595  1.00 72.05           O  
ATOM    548  CB  LEU A  69      13.617  -7.609   2.041  1.00 72.67           C  
ATOM    549  CG  LEU A  69      12.353  -8.472   2.111  1.00 74.00           C  
ATOM    550  CD1 LEU A  69      11.839  -8.523   3.555  1.00 71.71           C  
ATOM    551  CD2 LEU A  69      11.220  -7.924   1.247  1.00 72.57           C  
ATOM    552  N   ASP A  70      15.684  -5.988  -0.626  1.00 74.81           N  
ATOM    553  CA  ASP A  70      16.834  -5.145  -0.945  1.00 72.55           C  
ATOM    554  C   ASP A  70      16.589  -3.645  -0.687  1.00 71.73           C  
ATOM    555  O   ASP A  70      17.433  -2.808  -1.010  1.00 63.46           O  
ATOM    556  CB  ASP A  70      17.270  -5.419  -2.395  1.00 68.11           C  
ATOM    557  CG  ASP A  70      16.249  -5.019  -3.472  1.00 63.91           C  
ATOM    558  OD1 ASP A  70      15.151  -4.532  -3.128  1.00 55.18           O  
ATOM    559  OD2 ASP A  70      16.530  -5.204  -4.677  1.00 61.12           O1-
ATOM    560  N   GLY A  71      15.428  -3.277  -0.130  1.00 71.16           N  
ATOM    561  CA  GLY A  71      15.012  -1.893   0.109  1.00 71.04           C  
ATOM    562  C   GLY A  71      14.478  -1.173  -1.127  1.00 73.15           C  
ATOM    563  O   GLY A  71      14.126   0.007  -1.032  1.00 68.57           O  
ATOM    564  N   SER A  72      14.391  -1.840  -2.282  1.00 73.54           N  
ATOM    565  CA  SER A  72      13.916  -1.218  -3.521  1.00 73.56           C  
ATOM    566  C   SER A  72      12.398  -1.023  -3.584  1.00 74.32           C  
ATOM    567  O   SER A  72      11.915  -0.249  -4.403  1.00 69.95           O  
ATOM    568  CB  SER A  72      14.393  -2.019  -4.736  1.00 69.62           C  
ATOM    569  OG  SER A  72      13.786  -3.292  -4.821  1.00 63.03           O  
ATOM    570  N   LEU A  73      11.646  -1.712  -2.726  1.00 76.14           N  
ATOM    571  CA  LEU A  73      10.198  -1.606  -2.655  1.00 77.57           C  
ATOM    572  C   LEU A  73       9.749  -0.614  -1.577  1.00 78.47           C  
ATOM    573  O   LEU A  73      10.395  -0.484  -0.535  1.00 75.42           O  
ATOM    574  CB  LEU A  73       9.578  -2.996  -2.443  1.00 74.62           C  
ATOM    575  CG  LEU A  73       9.785  -3.985  -3.601  1.00 75.03           C  
ATOM    576  CD1 LEU A  73       9.156  -5.324  -3.246  1.00 72.15           C  
ATOM    577  CD2 LEU A  73       9.148  -3.492  -4.907  1.00 71.90           C  
ATOM    578  N   PRO A  74       8.620   0.086  -1.783  1.00 80.12           N  
ATOM    579  CA  PRO A  74       8.138   1.048  -0.809  1.00 79.64           C  
ATOM    580  C   PRO A  74       7.739   0.378   0.510  1.00 80.26           C  
ATOM    581  O   PRO A  74       7.055  -0.636   0.539  1.00 75.04           O  
ATOM    582  CB  PRO A  74       6.955   1.746  -1.491  1.00 75.77           C  
ATOM    583  CG  PRO A  74       6.469   0.721  -2.508  1.00 76.34           C  
ATOM    584  CD  PRO A  74       7.753   0.023  -2.931  1.00 80.05           C  
ATOM    585  N   GLY A  75       8.141   0.988   1.616  1.00 78.97           N  
ATOM    586  CA  GLY A  75       7.843   0.502   2.960  1.00 78.51           C  
ATOM    587  C   GLY A  75       8.645  -0.723   3.395  1.00 79.86           C  
ATOM    588  O   GLY A  75       8.312  -1.307   4.426  1.00 75.10           O  
ATOM    589  N   ASP A  76       9.697  -1.091   2.664  1.00 79.25           N  
ATOM    590  CA  ASP A  76      10.588  -2.172   3.059  1.00 78.94           C  
ATOM    591  C   ASP A  76      11.267  -1.879   4.401  1.00 79.10           C  
ATOM    592  O   ASP A  76      11.835  -0.808   4.631  1.00 76.00           O  
ATOM    593  CB  ASP A  76      11.600  -2.457   1.944  1.00 76.22           C  
ATOM    594  CG  ASP A  76      12.332  -3.784   2.115  1.00 73.99           C  
ATOM    595  OD1 ASP A  76      12.313  -4.336   3.240  1.00 68.72           O  
ATOM    596  OD2 ASP A  76      12.910  -4.256   1.121  1.00 69.95           O1-
ATOM    597  N   ARG A  77      11.147  -2.835   5.326  1.00 83.93           N  
ATOM    598  CA  ARG A  77      11.766  -2.833   6.652  1.00 82.74           C  
ATOM    599  C   ARG A  77      12.438  -4.175   6.968  1.00 82.74           C  
ATOM    600  O   ARG A  77      12.762  -4.430   8.129  1.00 75.14           O  
ATOM    601  CB  ARG A  77      10.719  -2.452   7.714  1.00 79.30           C  
ATOM    602  CG  ARG A  77      10.171  -1.025   7.564  1.00 78.26           C  
ATOM    603  CD  ARG A  77      11.244   0.025   7.800  1.00 73.64           C  
ATOM    604  NE  ARG A  77      10.730   1.393   7.656  1.00 69.12           N  
ATOM    605  CZ  ARG A  77      10.832   2.171   6.590  1.00 65.14           C  
ATOM    606  NH1 ARG A  77      11.336   1.741   5.465  1.00 59.01           N1+
ATOM    607  NH2 ARG A  77      10.443   3.410   6.637  1.00 59.80           N  
ATOM    608  N   GLY A  78      12.621  -5.036   5.974  1.00 80.65           N  
ATOM    609  CA  GLY A  78      13.188  -6.369   6.145  1.00 81.24           C  
ATOM    610  C   GLY A  78      12.285  -7.346   6.910  1.00 83.01           C  
ATOM    611  O   GLY A  78      12.765  -8.358   7.410  1.00 79.54           O  
ATOM    612  N   PHE A  79      10.989  -7.045   7.031  1.00 84.44           N  
ATOM    613  CA  PHE A  79      10.062  -7.868   7.804  1.00 85.31           C  
ATOM    614  C   PHE A  79       9.463  -8.988   6.959  1.00 85.20           C  
ATOM    615  O   PHE A  79       8.479  -8.784   6.247  1.00 82.72           O  
ATOM    616  CB  PHE A  79       8.988  -6.980   8.436  1.00 85.16           C  
ATOM    617  CG  PHE A  79       8.015  -7.751   9.300  1.00 85.88           C  
ATOM    618  CD1 PHE A  79       6.740  -8.068   8.823  1.00 83.13           C  
ATOM    619  CD2 PHE A  79       8.399  -8.170  10.588  1.00 83.55           C  
ATOM    620  CE1 PHE A  79       5.845  -8.786   9.618  1.00 82.03           C  
ATOM    621  CE2 PHE A  79       7.506  -8.889  11.388  1.00 81.85           C  
ATOM    622  CZ  PHE A  79       6.230  -9.195  10.902  1.00 83.07           C  
ATOM    623  N   ASP A  80      10.037 -10.188   7.063  1.00 83.96           N  
ATOM    624  CA  ASP A  80       9.456 -11.411   6.518  1.00 84.09           C  
ATOM    625  C   ASP A  80       9.966 -12.658   7.273  1.00 84.09           C  
ATOM    626  O   ASP A  80      10.706 -13.483   6.732  1.00 79.46           O  
ATOM    627  CB  ASP A  80       9.706 -11.509   5.013  1.00 80.66           C  
ATOM    628  CG  ASP A  80       8.881 -12.629   4.383  1.00 79.55           C  
ATOM    629  OD1 ASP A  80       7.982 -13.196   5.043  1.00 75.69           O  
ATOM    630  OD2 ASP A  80       9.127 -12.926   3.195  1.00 76.39           O1-
ATOM    631  N   PRO A  81       9.572 -12.823   8.556  1.00 84.43           N  
ATOM    632  CA  PRO A  81      10.102 -13.898   9.401  1.00 83.70           C  
ATOM    633  C   PRO A  81       9.718 -15.299   8.929  1.00 83.78           C  
ATOM    634  O   PRO A  81      10.428 -16.260   9.204  1.00 77.99           O  
ATOM    635  CB  PRO A  81       9.546 -13.599  10.793  1.00 79.82           C  
ATOM    636  CG  PRO A  81       8.277 -12.823  10.511  1.00 80.58           C  
ATOM    637  CD  PRO A  81       8.648 -11.998   9.289  1.00 84.63           C  
ATOM    638  N   PHE A  82       8.608 -15.431   8.200  1.00 83.84           N  
ATOM    639  CA  PHE A  82       8.134 -16.707   7.662  1.00 83.06           C  
ATOM    640  C   PHE A  82       8.596 -16.976   6.227  1.00 82.44           C  
ATOM    641  O   PHE A  82       8.215 -17.991   5.644  1.00 77.31           O  
ATOM    642  CB  PHE A  82       6.614 -16.775   7.783  1.00 82.80           C  
ATOM    643  CG  PHE A  82       6.094 -16.637   9.196  1.00 85.44           C  
ATOM    644  CD1 PHE A  82       6.299 -17.672  10.120  1.00 80.75           C  
ATOM    645  CD2 PHE A  82       5.406 -15.479   9.586  1.00 81.53           C  
ATOM    646  CE1 PHE A  82       5.813 -17.552  11.425  1.00 79.24           C  
ATOM    647  CE2 PHE A  82       4.916 -15.364  10.894  1.00 79.43           C  
ATOM    648  CZ  PHE A  82       5.121 -16.394  11.815  1.00 80.93           C  
ATOM    649  N   SER A  83       9.381 -16.081   5.633  1.00 78.92           N  
ATOM    650  CA  SER A  83       9.837 -16.154   4.237  1.00 78.59           C  
ATOM    651  C   SER A  83       8.682 -16.311   3.236  1.00 78.93           C  
ATOM    652  O   SER A  83       8.780 -17.044   2.258  1.00 74.28           O  
ATOM    653  CB  SER A  83      10.917 -17.218   4.065  1.00 75.43           C  
ATOM    654  OG  SER A  83      11.980 -16.994   4.964  1.00 68.31           O  
ATOM    655  N   LEU A  84       7.565 -15.635   3.495  1.00 81.52           N  
ATOM    656  CA  LEU A  84       6.384 -15.688   2.641  1.00 81.52           C  
ATOM    657  C   LEU A  84       6.622 -14.977   1.309  1.00 81.31           C  
ATOM    658  O   LEU A  84       6.137 -15.442   0.283  1.00 76.44           O  
ATOM    659  CB  LEU A  84       5.176 -15.070   3.367  1.00 79.82           C  
ATOM    660  CG  LEU A  84       4.752 -15.779   4.669  1.00 80.34           C  
ATOM    661  CD1 LEU A  84       3.573 -15.044   5.294  1.00 77.38           C  
ATOM    662  CD2 LEU A  84       4.333 -17.226   4.428  1.00 77.40           C  
ATOM    663  N   GLY A  85       7.398 -13.911   1.307  1.00 77.76           N  
ATOM    664  CA  GLY A  85       7.770 -13.184   0.092  1.00 75.93           C  
ATOM    665  C   GLY A  85       8.582 -14.013  -0.901  1.00 75.87           C  
ATOM    666  O   GLY A  85       8.473 -13.811  -2.109  1.00 72.47           O  
ATOM    667  N   ALA A  86       9.343 -14.987  -0.420  1.00 76.85           N  
ATOM    668  CA  ALA A  86      10.132 -15.876  -1.266  1.00 74.06           C  
ATOM    669  C   ALA A  86       9.362 -17.119  -1.732  1.00 72.96           C  
ATOM    670  O   ALA A  86       9.651 -17.674  -2.796  1.00 67.58           O  
ATOM    671  CB  ALA A  86      11.390 -16.276  -0.504  1.00 71.03           C  
ATOM    672  N   THR A  87       8.404 -17.597  -0.933  1.00 74.23           N  
ATOM    673  CA  THR A  87       7.799 -18.931  -1.103  1.00 71.99           C  
ATOM    674  C   THR A  87       6.316 -18.908  -1.458  1.00 71.69           C  
ATOM    675  O   THR A  87       5.830 -19.818  -2.130  1.00 65.36           O  
ATOM    676  CB  THR A  87       8.007 -19.789   0.150  1.00 67.15           C  
ATOM    677  CG2 THR A  87       9.480 -20.060   0.426  1.00 59.66           C  
ATOM    678  OG1 THR A  87       7.460 -19.171   1.285  1.00 61.82           O  
ATOM    679  N   TRP A  88       5.607 -17.874  -1.031  1.00 72.86           N  
ATOM    680  CA  TRP A  88       4.172 -17.713  -1.220  1.00 69.50           C  
ATOM    681  C   TRP A  88       3.867 -16.629  -2.253  1.00 68.33           C  
ATOM    682  O   TRP A  88       4.761 -15.988  -2.799  1.00 60.86           O  
ATOM    683  CB  TRP A  88       3.495 -17.461   0.133  1.00 65.17           C  
ATOM    684  CG  TRP A  88       3.470 -18.618   1.096  1.00 62.28           C  
ATOM    685  CD1 TRP A  88       4.337 -19.656   1.152  1.00 54.86           C  
ATOM    686  CD2 TRP A  88       2.508 -18.854   2.164  1.00 57.82           C  
ATOM    687  CE2 TRP A  88       2.866 -20.052   2.819  1.00 54.34           C  
ATOM    688  CE3 TRP A  88       1.366 -18.152   2.638  1.00 52.48           C  
ATOM    689  NE1 TRP A  88       3.989 -20.521   2.178  1.00 52.49           N  
ATOM    690  CZ2 TRP A  88       2.130 -20.558   3.910  1.00 49.06           C  
ATOM    691  CZ3 TRP A  88       0.637 -18.652   3.715  1.00 50.08           C  
ATOM    692  CH2 TRP A  88       1.012 -19.836   4.339  1.00 48.99           C  
ATOM    693  N   GLY A  89       2.577 -16.467  -2.542  1.00 64.79           N  
ATOM    694  CA  GLY A  89       2.141 -15.639  -3.653  1.00 62.00           C  
ATOM    695  C   GLY A  89       2.240 -16.409  -4.970  1.00 64.52           C  
ATOM    696  O   GLY A  89       3.271 -16.981  -5.315  1.00 58.84           O  
ATOM    697  N   SER A  90       1.136 -16.429  -5.705  1.00 67.50           N  
ATOM    698  CA  SER A  90       1.084 -17.011  -7.042  1.00 66.65           C  
ATOM    699  C   SER A  90       0.667 -15.906  -8.002  1.00 68.59           C  
ATOM    700  O   SER A  90      -0.530 -15.668  -8.154  1.00 62.60           O  
ATOM    701  CB  SER A  90       0.108 -18.193  -7.063  1.00 59.52           C  
ATOM    702  OG  SER A  90       0.088 -18.781  -8.326  1.00 52.39           O  
ATOM    703  N   PRO A  91       1.636 -15.177  -8.588  1.00 65.99           N  
ATOM    704  CA  PRO A  91       1.317 -14.139  -9.552  1.00 65.82           C  
ATOM    705  C   PRO A  91       0.580 -14.733 -10.761  1.00 67.45           C  
ATOM    706  O   PRO A  91       0.811 -15.890 -11.126  1.00 62.56           O  
ATOM    707  CB  PRO A  91       2.642 -13.472  -9.940  1.00 60.38           C  
ATOM    708  CG  PRO A  91       3.734 -14.312  -9.329  1.00 57.57           C  
ATOM    709  CD  PRO A  91       3.072 -15.300  -8.381  1.00 62.00           C  
ATOM    710  N   PRO A  92      -0.318 -13.953 -11.395  1.00 65.32           N  
ATOM    711  CA  PRO A  92      -1.167 -14.472 -12.468  1.00 63.28           C  
ATOM    712  C   PRO A  92      -0.419 -14.884 -13.738  1.00 64.61           C  
ATOM    713  O   PRO A  92      -0.955 -15.639 -14.539  1.00 58.34           O  
ATOM    714  CB  PRO A  92      -2.140 -13.335 -12.793  1.00 57.31           C  
ATOM    715  CG  PRO A  92      -2.106 -12.442 -11.571  1.00 55.40           C  
ATOM    716  CD  PRO A  92      -0.706 -12.616 -11.029  1.00 59.67           C  
ATOM    717  N   ASP A  93       0.785 -14.378 -13.939  1.00 62.03           N  
ATOM    718  CA  ASP A  93       1.683 -14.734 -15.045  1.00 59.06           C  
ATOM    719  C   ASP A  93       2.424 -16.064 -14.816  1.00 59.59           C  
ATOM    720  O   ASP A  93       3.134 -16.541 -15.696  1.00 53.66           O  
ATOM    721  CB  ASP A  93       2.660 -13.573 -15.285  1.00 53.31           C  
ATOM    722  CG  ASP A  93       3.579 -13.252 -14.102  1.00 49.26           C  
ATOM    723  OD1 ASP A  93       3.383 -13.848 -13.017  1.00 45.45           O  
ATOM    724  OD2 ASP A  93       4.456 -12.385 -14.263  1.00 46.73           O1-
ATOM    725  N   GLY A  94       2.257 -16.670 -13.643  1.00 58.44           N  
ATOM    726  CA  GLY A  94       2.918 -17.910 -13.267  1.00 57.96           C  
ATOM    727  C   GLY A  94       4.393 -17.745 -12.887  1.00 60.03           C  
ATOM    728  O   GLY A  94       5.081 -18.749 -12.695  1.00 55.38           O  
ATOM    729  N   ALA A  95       4.887 -16.507 -12.751  1.00 61.98           N  
ATOM    730  CA  ALA A  95       6.253 -16.259 -12.321  1.00 61.28           C  
ATOM    731  C   ALA A  95       6.512 -16.834 -10.918  1.00 62.88           C  
ATOM    732  O   ALA A  95       5.668 -16.809 -10.026  1.00 59.09           O  
ATOM    733  CB  ALA A  95       6.563 -14.763 -12.395  1.00 56.50           C  
ATOM    734  N   THR A  96       7.717 -17.377 -10.735  1.00 61.80           N  
ATOM    735  CA  THR A  96       8.086 -18.050  -9.480  1.00 61.42           C  
ATOM    736  C   THR A  96       9.270 -17.402  -8.769  1.00 63.80           C  
ATOM    737  O   THR A  96       9.599 -17.812  -7.661  1.00 58.69           O  
ATOM    738  CB  THR A  96       8.366 -19.544  -9.711  1.00 55.43           C  
ATOM    739  CG2 THR A  96       7.120 -20.306 -10.155  1.00 48.43           C  
ATOM    740  OG1 THR A  96       9.354 -19.722 -10.690  1.00 50.48           O  
ATOM    741  N   ASP A  97       9.894 -16.398  -9.385  1.00 64.64           N  
ATOM    742  CA  ASP A  97      10.981 -15.653  -8.757  1.00 64.98           C  
ATOM    743  C   ASP A  97      10.481 -14.794  -7.586  1.00 67.42           C  
ATOM    744  O   ASP A  97       9.309 -14.409  -7.495  1.00 63.53           O  
ATOM    745  CB  ASP A  97      11.716 -14.815  -9.811  1.00 60.53           C  
ATOM    746  CG  ASP A  97      10.853 -13.658 -10.286  1.00 56.24           C  
ATOM    747  OD1 ASP A  97      11.000 -12.566  -9.696  1.00 52.41           O  
ATOM    748  OD2 ASP A  97       9.999 -13.871 -11.167  1.00 53.12           O1-
ATOM    749  N   SER A  98      11.387 -14.482  -6.651  1.00 65.39           N  
ATOM    750  CA  SER A  98      11.048 -13.755  -5.430  1.00 65.62           C  
ATOM    751  C   SER A  98      10.549 -12.337  -5.706  1.00 69.33           C  
ATOM    752  O   SER A  98       9.681 -11.860  -4.990  1.00 66.61           O  
ATOM    753  CB  SER A  98      12.255 -13.697  -4.497  1.00 60.79           C  
ATOM    754  OG  SER A  98      12.732 -14.997  -4.229  1.00 56.36           O  
ATOM    755  N   GLN A  99      11.060 -11.659  -6.745  1.00 68.51           N  
ATOM    756  CA  GLN A  99      10.662 -10.283  -7.045  1.00 69.81           C  
ATOM    757  C   GLN A  99       9.227 -10.217  -7.592  1.00 74.08           C  
ATOM    758  O   GLN A  99       8.444  -9.374  -7.151  1.00 70.91           O  
ATOM    759  CB  GLN A  99      11.664  -9.640  -8.019  1.00 65.99           C  
ATOM    760  CG  GLN A  99      13.016  -9.352  -7.360  1.00 61.64           C  
ATOM    761  CD  GLN A  99      12.954  -8.229  -6.314  1.00 54.78           C  
ATOM    762  NE2 GLN A  99      13.810  -8.237  -5.328  1.00 48.80           N  
ATOM    763  OE1 GLN A  99      12.145  -7.324  -6.407  1.00 52.05           O  
ATOM    764  N   SER A 100       8.844 -11.139  -8.471  1.00 72.73           N  
ATOM    765  CA  SER A 100       7.472 -11.226  -8.965  1.00 73.57           C  
ATOM    766  C   SER A 100       6.490 -11.617  -7.859  1.00 76.63           C  
ATOM    767  O   SER A 100       5.407 -11.048  -7.766  1.00 74.16           O  
ATOM    768  CB  SER A 100       7.378 -12.232 -10.110  1.00 70.07           C  
ATOM    769  OG  SER A 100       8.153 -11.789 -11.207  1.00 61.40           O  
ATOM    770  N   ARG A 101       6.887 -12.530  -6.963  1.00 76.14           N  
ATOM    771  CA  ARG A 101       6.076 -12.888  -5.782  1.00 77.37           C  
ATOM    772  C   ARG A 101       5.891 -11.699  -4.847  1.00 79.84           C  
ATOM    773  O   ARG A 101       4.765 -11.434  -4.424  1.00 77.99           O  
ATOM    774  CB  ARG A 101       6.725 -14.052  -5.013  1.00 73.68           C  
ATOM    775  CG  ARG A 101       6.648 -15.367  -5.776  1.00 67.96           C  
ATOM    776  CD  ARG A 101       7.387 -16.455  -4.997  1.00 65.45           C  
ATOM    777  NE  ARG A 101       7.470 -17.718  -5.738  1.00 61.74           N  
ATOM    778  CZ  ARG A 101       6.523 -18.638  -5.859  1.00 56.63           C  
ATOM    779  NH1 ARG A 101       5.363 -18.520  -5.278  1.00 51.58           N1+
ATOM    780  NH2 ARG A 101       6.739 -19.683  -6.579  1.00 49.77           N  
ATOM    781  N   LEU A 102       6.964 -10.974  -4.549  1.00 79.61           N  
ATOM    782  CA  LEU A 102       6.921  -9.771  -3.730  1.00 81.36           C  
ATOM    783  C   LEU A 102       6.042  -8.691  -4.353  1.00 82.72           C  
ATOM    784  O   LEU A 102       5.246  -8.090  -3.646  1.00 81.53           O  
ATOM    785  CB  LEU A 102       8.338  -9.229  -3.516  1.00 80.35           C  
ATOM    786  CG  LEU A 102       9.134  -9.979  -2.444  1.00 76.18           C  
ATOM    787  CD1 LEU A 102      10.600  -9.582  -2.548  1.00 71.96           C  
ATOM    788  CD2 LEU A 102       8.639  -9.629  -1.046  1.00 72.10           C  
ATOM    789  N   GLY A 103       6.128  -8.485  -5.657  1.00 80.87           N  
ATOM    790  CA  GLY A 103       5.266  -7.542  -6.363  1.00 81.46           C  
ATOM    791  C   GLY A 103       3.788  -7.906  -6.248  1.00 83.88           C  
ATOM    792  O   GLY A 103       2.965  -7.050  -5.930  1.00 82.39           O  
ATOM    793  N   TRP A 104       3.458  -9.188  -6.425  1.00 81.90           N  
ATOM    794  CA  TRP A 104       2.080  -9.664  -6.274  1.00 83.09           C  
ATOM    795  C   TRP A 104       1.566  -9.552  -4.834  1.00 84.21           C  
ATOM    796  O   TRP A 104       0.426  -9.147  -4.611  1.00 83.35           O  
ATOM    797  CB  TRP A 104       1.982 -11.103  -6.770  1.00 81.43           C  
ATOM    798  CG  TRP A 104       0.585 -11.640  -6.763  1.00 80.60           C  
ATOM    799  CD1 TRP A 104       0.126 -12.672  -6.031  1.00 77.53           C  
ATOM    800  CD2 TRP A 104      -0.565 -11.129  -7.508  1.00 79.79           C  
ATOM    801  CE2 TRP A 104      -1.693 -11.925  -7.170  1.00 77.41           C  
ATOM    802  CE3 TRP A 104      -0.767 -10.076  -8.420  1.00 75.61           C  
ATOM    803  NE1 TRP A 104      -1.229 -12.865  -6.273  1.00 76.06           N  
ATOM    804  CZ2 TRP A 104      -2.979 -11.686  -7.713  1.00 74.48           C  
ATOM    805  CZ3 TRP A 104      -2.036  -9.836  -8.966  1.00 73.06           C  
ATOM    806  CH2 TRP A 104      -3.131 -10.630  -8.611  1.00 72.96           C  
ATOM    807  N   LEU A 105       2.412  -9.852  -3.858  1.00 85.02           N  
ATOM    808  CA  LEU A 105       2.081  -9.668  -2.446  1.00 86.40           C  
ATOM    809  C   LEU A 105       1.912  -8.190  -2.092  1.00 87.55           C  
ATOM    810  O   LEU A 105       1.000  -7.853  -1.349  1.00 86.79           O  
ATOM    811  CB  LEU A 105       3.162 -10.315  -1.572  1.00 85.14           C  
ATOM    812  CG  LEU A 105       3.123 -11.848  -1.556  1.00 81.94           C  
ATOM    813  CD1 LEU A 105       4.380 -12.391  -0.886  1.00 78.05           C  
ATOM    814  CD2 LEU A 105       1.920 -12.389  -0.786  1.00 77.64           C  
ATOM    815  N   LEU A 106       2.730  -7.305  -2.651  1.00 86.25           N  
ATOM    816  CA  LEU A 106       2.624  -5.864  -2.461  1.00 87.09           C  
ATOM    817  C   LEU A 106       1.337  -5.308  -3.077  1.00 87.55           C  
ATOM    818  O   LEU A 106       0.675  -4.491  -2.449  1.00 86.95           O  
ATOM    819  CB  LEU A 106       3.877  -5.188  -3.037  1.00 86.49           C  
ATOM    820  CG  LEU A 106       3.893  -3.653  -2.859  1.00 83.57           C  
ATOM    821  CD1 LEU A 106       3.864  -3.236  -1.396  1.00 77.00           C  
ATOM    822  CD2 LEU A 106       5.161  -3.082  -3.487  1.00 77.90           C  
ATOM    823  N   GLU A 107       0.932  -5.779  -4.243  1.00 86.77           N  
ATOM    824  CA  GLU A 107      -0.367  -5.426  -4.821  1.00 87.06           C  
ATOM    825  C   GLU A 107      -1.518  -5.876  -3.920  1.00 88.20           C  
ATOM    826  O   GLU A 107      -2.469  -5.125  -3.688  1.00 87.29           O  
ATOM    827  CB  GLU A 107      -0.482  -6.021  -6.233  1.00 85.65           C  
ATOM    828  CG  GLU A 107      -1.815  -5.725  -6.921  1.00 79.64           C  
ATOM    829  CD  GLU A 107      -2.158  -4.228  -7.036  1.00 76.34           C  
ATOM    830  OE1 GLU A 107      -3.361  -3.894  -6.954  1.00 68.15           O  
ATOM    831  OE2 GLU A 107      -1.247  -3.402  -7.232  1.00 68.83           O1-
ATOM    832  N   GLY A 108      -1.419  -7.068  -3.330  1.00 87.85           N  
ATOM    833  CA  GLY A 108      -2.366  -7.550  -2.330  1.00 89.00           C  
ATOM    834  C   GLY A 108      -2.373  -6.691  -1.059  1.00 90.64           C  
ATOM    835  O   GLY A 108      -3.442  -6.357  -0.554  1.00 90.04           O  
ATOM    836  N   GLU A 109      -1.211  -6.287  -0.568  1.00 90.83           N  
ATOM    837  CA  GLU A 109      -1.052  -5.392   0.583  1.00 91.80           C  
ATOM    838  C   GLU A 109      -1.686  -4.029   0.311  1.00 92.72           C  
ATOM    839  O   GLU A 109      -2.491  -3.549   1.115  1.00 91.93           O  
ATOM    840  CB  GLU A 109       0.434  -5.266   0.957  1.00 90.69           C  
ATOM    841  CG  GLU A 109       0.661  -4.368   2.181  1.00 88.01           C  
ATOM    842  CD  GLU A 109       2.115  -4.346   2.702  1.00 88.20           C  
ATOM    843  OE1 GLU A 109       2.295  -4.173   3.924  1.00 81.27           O  
ATOM    844  OE2 GLU A 109       3.060  -4.453   1.902  1.00 80.23           O1-
ATOM    845  N   LEU A 110      -1.403  -3.434  -0.849  1.00 90.42           N  
ATOM    846  CA  LEU A 110      -1.972  -2.160  -1.254  1.00 91.08           C  
ATOM    847  C   LEU A 110      -3.488  -2.241  -1.397  1.00 91.83           C  
ATOM    848  O   LEU A 110      -4.195  -1.366  -0.903  1.00 91.14           O  
ATOM    849  CB  LEU A 110      -1.344  -1.702  -2.580  1.00 89.74           C  
ATOM    850  CG  LEU A 110       0.088  -1.165  -2.461  1.00 86.96           C  
ATOM    851  CD1 LEU A 110       0.651  -0.921  -3.855  1.00 83.08           C  
ATOM    852  CD2 LEU A 110       0.132   0.158  -1.691  1.00 82.73           C  
ATOM    853  N   TYR A 111      -4.020  -3.290  -2.032  1.00 91.79           N  
ATOM    854  CA  TYR A 111      -5.464  -3.419  -2.226  1.00 92.00           C  
ATOM    855  C   TYR A 111      -6.215  -3.627  -0.904  1.00 92.53           C  
ATOM    856  O   TYR A 111      -7.206  -2.940  -0.646  1.00 91.41           O  
ATOM    857  CB  TYR A 111      -5.753  -4.542  -3.228  1.00 90.68           C  
ATOM    858  CG  TYR A 111      -7.178  -4.505  -3.733  1.00 88.86           C  
ATOM    859  CD1 TYR A 111      -8.113  -5.467  -3.312  1.00 83.45           C  
ATOM    860  CD2 TYR A 111      -7.587  -3.496  -4.627  1.00 82.61           C  
ATOM    861  CE1 TYR A 111      -9.432  -5.426  -3.797  1.00 81.00           C  
ATOM    862  CE2 TYR A 111      -8.903  -3.451  -5.108  1.00 79.68           C  
ATOM    863  CZ  TYR A 111      -9.824  -4.422  -4.695  1.00 80.12           C  
ATOM    864  OH  TYR A 111     -11.106  -4.400  -5.181  1.00 78.07           O  
ATOM    865  N   ASN A 112      -5.700  -4.503  -0.024  1.00 93.27           N  
ATOM    866  CA  ASN A 112      -6.254  -4.667   1.322  1.00 94.48           C  
ATOM    867  C   ASN A 112      -6.145  -3.365   2.130  1.00 95.09           C  
ATOM    868  O   ASN A 112      -7.091  -2.964   2.801  1.00 94.31           O  
ATOM    869  CB  ASN A 112      -5.535  -5.820   2.054  1.00 93.89           C  
ATOM    870  CG  ASN A 112      -6.061  -7.206   1.689  1.00 93.11           C  
ATOM    871  ND2 ASN A 112      -5.507  -7.826   0.675  1.00 85.76           N  
ATOM    872  OD1 ASN A 112      -6.958  -7.741   2.316  1.00 85.19           O  
ATOM    873  N   GLY A 113      -5.010  -2.667   2.041  1.00 94.30           N  
ATOM    874  CA  GLY A 113      -4.775  -1.418   2.745  1.00 94.95           C  
ATOM    875  C   GLY A 113      -5.656  -0.271   2.263  1.00 95.70           C  
ATOM    876  O   GLY A 113      -6.227   0.447   3.082  1.00 95.07           O  
ATOM    877  N   ARG A 114      -5.855  -0.110   0.957  1.00 93.70           N  
ATOM    878  CA  ARG A 114      -6.767   0.883   0.372  1.00 94.03           C  
ATOM    879  C   ARG A 114      -8.206   0.638   0.817  1.00 94.83           C  
ATOM    880  O   ARG A 114      -8.890   1.575   1.236  1.00 94.12           O  
ATOM    881  CB  ARG A 114      -6.663   0.841  -1.153  1.00 92.86           C  
ATOM    882  CG  ARG A 114      -5.342   1.440  -1.679  1.00 91.55           C  
ATOM    883  CD  ARG A 114      -5.140   1.075  -3.139  1.00 89.95           C  
ATOM    884  NE  ARG A 114      -3.906   1.637  -3.688  1.00 87.99           N  
ATOM    885  CZ  ARG A 114      -3.303   1.340  -4.819  1.00 86.58           C  
ATOM    886  NH1 ARG A 114      -3.788   0.446  -5.647  1.00 82.63           N1+
ATOM    887  NH2 ARG A 114      -2.200   1.932  -5.147  1.00 83.60           N  
ATOM    888  N   LEU A 115      -8.649  -0.617   0.800  1.00 95.20           N  
ATOM    889  CA  LEU A 115      -9.958  -0.996   1.322  1.00 95.34           C  
ATOM    890  C   LEU A 115     -10.072  -0.689   2.825  1.00 95.99           C  
ATOM    891  O   LEU A 115     -11.085  -0.138   3.251  1.00 95.34           O  
ATOM    892  CB  LEU A 115     -10.200  -2.482   1.019  1.00 94.47           C  
ATOM    893  CG  LEU A 115     -11.567  -3.003   1.489  1.00 86.83           C  
ATOM    894  CD1 LEU A 115     -12.727  -2.301   0.790  1.00 82.94           C  
ATOM    895  CD2 LEU A 115     -11.669  -4.501   1.204  1.00 82.58           C  
ATOM    896  N   ALA A 116      -9.030  -0.974   3.609  1.00 96.06           N  
ATOM    897  CA  ALA A 116      -9.000  -0.673   5.036  1.00 96.65           C  
ATOM    898  C   ALA A 116      -9.035   0.838   5.320  1.00 96.87           C  
ATOM    899  O   ALA A 116      -9.771   1.253   6.209  1.00 96.11           O  
ATOM    900  CB  ALA A 116      -7.774  -1.333   5.662  1.00 96.47           C  
ATOM    901  N   MET A 117      -8.325   1.654   4.541  1.00 96.73           N  
ATOM    902  CA  MET A 117      -8.390   3.116   4.664  1.00 96.92           C  
ATOM    903  C   MET A 117      -9.814   3.632   4.469  1.00 97.09           C  
ATOM    904  O   MET A 117     -10.321   4.392   5.293  1.00 96.31           O  
ATOM    905  CB  MET A 117      -7.445   3.790   3.663  1.00 96.53           C  
ATOM    906  CG  MET A 117      -5.970   3.673   4.055  1.00 95.39           C  
ATOM    907  SD  MET A 117      -4.850   4.672   3.058  1.00 93.96           S  
ATOM    908  CE  MET A 117      -4.724   3.683   1.589  1.00 87.57           C  
ATOM    909  N   LEU A 118     -10.507   3.167   3.420  1.00 96.37           N  
ATOM    910  CA  LEU A 118     -11.893   3.532   3.169  1.00 96.08           C  
ATOM    911  C   LEU A 118     -12.828   3.037   4.283  1.00 95.92           C  
ATOM    912  O   LEU A 118     -13.706   3.790   4.721  1.00 94.52           O  
ATOM    913  CB  LEU A 118     -12.340   2.973   1.809  1.00 95.05           C  
ATOM    914  CG  LEU A 118     -11.651   3.604   0.588  1.00 92.09           C  
ATOM    915  CD1 LEU A 118     -12.096   2.861  -0.669  1.00 88.29           C  
ATOM    916  CD2 LEU A 118     -11.997   5.077   0.427  1.00 87.33           C  
ATOM    917  N   ALA A 119     -12.618   1.818   4.763  1.00 95.67           N  
ATOM    918  CA  ALA A 119     -13.412   1.244   5.843  1.00 95.15           C  
ATOM    919  C   ALA A 119     -13.249   2.026   7.151  1.00 95.17           C  
ATOM    920  O   ALA A 119     -14.245   2.366   7.785  1.00 93.89           O  
ATOM    921  CB  ALA A 119     -13.033  -0.229   6.013  1.00 94.22           C  
ATOM    922  N   VAL A 120     -12.022   2.370   7.532  1.00 95.28           N  
ATOM    923  CA  VAL A 120     -11.723   3.151   8.738  1.00 95.25           C  
ATOM    924  C   VAL A 120     -12.385   4.522   8.677  1.00 94.93           C  
ATOM    925  O   VAL A 120     -13.081   4.910   9.612  1.00 93.75           O  
ATOM    926  CB  VAL A 120     -10.205   3.257   8.955  1.00 94.85           C  
ATOM    927  CG1 VAL A 120      -9.809   4.292  10.018  1.00 90.96           C  
ATOM    928  CG2 VAL A 120      -9.647   1.906   9.417  1.00 91.56           C  
ATOM    929  N   VAL A 121     -12.235   5.240   7.557  1.00 95.47           N  
ATOM    930  CA  VAL A 121     -12.884   6.544   7.372  1.00 95.05           C  
ATOM    931  C   VAL A 121     -14.409   6.405   7.419  1.00 94.64           C  
ATOM    932  O   VAL A 121     -15.076   7.218   8.057  1.00 93.19           O  
ATOM    933  CB  VAL A 121     -12.422   7.216   6.070  1.00 94.42           C  
ATOM    934  CG1 VAL A 121     -13.196   8.502   5.774  1.00 88.28           C  
ATOM    935  CG2 VAL A 121     -10.947   7.600   6.160  1.00 88.38           C  
ATOM    936  N   GLY A 122     -14.960   5.387   6.775  1.00 94.28           N  
ATOM    937  CA  GLY A 122     -16.393   5.104   6.780  1.00 92.99           C  
ATOM    938  C   GLY A 122     -16.939   4.839   8.179  1.00 92.82           C  
ATOM    939  O   GLY A 122     -17.909   5.482   8.585  1.00 91.51           O  
ATOM    940  N   ILE A 123     -16.307   3.953   8.937  1.00 93.93           N  
ATOM    941  CA  ILE A 123     -16.687   3.592  10.312  1.00 93.31           C  
ATOM    942  C   ILE A 123     -16.673   4.823  11.219  1.00 92.74           C  
ATOM    943  O   ILE A 123     -17.679   5.114  11.871  1.00 90.86           O  
ATOM    944  CB  ILE A 123     -15.756   2.469  10.837  1.00 92.42           C  
ATOM    945  CG1 ILE A 123     -16.105   1.129  10.133  1.00 90.65           C  
ATOM    946  CG2 ILE A 123     -15.853   2.309  12.353  1.00 91.04           C  
ATOM    947  CD1 ILE A 123     -15.031   0.047  10.275  1.00 87.27           C  
ATOM    948  N   LEU A 124     -15.570   5.580  11.207  1.00 93.32           N  
ATOM    949  CA  LEU A 124     -15.436   6.773  12.039  1.00 93.08           C  
ATOM    950  C   LEU A 124     -16.456   7.852  11.662  1.00 92.88           C  
ATOM    951  O   LEU A 124     -17.027   8.490  12.531  1.00 91.31           O  
ATOM    952  CB  LEU A 124     -14.011   7.328  11.931  1.00 92.47           C  
ATOM    953  CG  LEU A 124     -12.913   6.426  12.519  1.00 91.12           C  
ATOM    954  CD1 LEU A 124     -11.543   7.054  12.248  1.00 87.97           C  
ATOM    955  CD2 LEU A 124     -13.064   6.227  14.027  1.00 88.21           C  
ATOM    956  N   THR A 125     -16.713   8.042  10.370  1.00 92.88           N  
ATOM    957  CA  THR A 125     -17.679   9.045   9.896  1.00 92.05           C  
ATOM    958  C   THR A 125     -19.103   8.695  10.332  1.00 91.50           C  
ATOM    959  O   THR A 125     -19.836   9.563  10.795  1.00 90.20           O  
ATOM    960  CB  THR A 125     -17.630   9.196   8.369  1.00 91.16           C  
ATOM    961  CG2 THR A 125     -18.556  10.300   7.861  1.00 80.19           C  
ATOM    962  OG1 THR A 125     -16.336   9.548   7.942  1.00 81.33           O  
ATOM    963  N   VAL A 126     -19.504   7.431  10.193  1.00 92.43           N  
ATOM    964  CA  VAL A 126     -20.849   6.969  10.569  1.00 91.19           C  
ATOM    965  C   VAL A 126     -21.087   7.130  12.067  1.00 90.60           C  
ATOM    966  O   VAL A 126     -22.141   7.625  12.466  1.00 87.12           O  
ATOM    967  CB  VAL A 126     -21.054   5.517  10.108  1.00 89.06           C  
ATOM    968  CG1 VAL A 126     -22.293   4.859  10.712  1.00 79.40           C  
ATOM    969  CG2 VAL A 126     -21.229   5.472   8.588  1.00 80.64           C  
ATOM    970  N   GLU A 127     -20.101   6.754  12.883  1.00 89.81           N  
ATOM    971  CA  GLU A 127     -20.197   6.877  14.335  1.00 89.45           C  
ATOM    972  C   GLU A 127     -20.168   8.343  14.792  1.00 90.07           C  
ATOM    973  O   GLU A 127     -21.000   8.751  15.606  1.00 88.49           O  
ATOM    974  CB  GLU A 127     -19.075   6.059  14.974  1.00 88.00           C  
ATOM    975  CG  GLU A 127     -19.273   5.894  16.481  1.00 81.15           C  
ATOM    976  CD  GLU A 127     -18.213   4.974  17.105  1.00 79.01           C  
ATOM    977  OE1 GLU A 127     -18.014   5.038  18.327  1.00 72.83           O  
ATOM    978  OE2 GLU A 127     -17.581   4.196  16.362  1.00 74.31           O1-
ATOM    979  N   TYR A 128     -19.305   9.174  14.196  1.00 90.55           N  
ATOM    980  CA  TYR A 128     -19.247  10.603  14.483  1.00 89.90           C  
ATOM    981  C   TYR A 128     -20.554  11.328  14.156  1.00 89.34           C  
ATOM    982  O   TYR A 128     -20.965  12.233  14.880  1.00 86.82           O  
ATOM    983  CB  TYR A 128     -18.079  11.224  13.696  1.00 89.85           C  
ATOM    984  CG  TYR A 128     -17.956  12.715  13.887  1.00 88.83           C  
ATOM    985  CD1 TYR A 128     -18.467  13.601  12.924  1.00 82.98           C  
ATOM    986  CD2 TYR A 128     -17.383  13.232  15.068  1.00 82.35           C  
ATOM    987  CE1 TYR A 128     -18.398  14.989  13.129  1.00 80.73           C  
ATOM    988  CE2 TYR A 128     -17.307  14.619  15.282  1.00 80.72           C  
ATOM    989  CZ  TYR A 128     -17.819  15.490  14.312  1.00 80.54           C  
ATOM    990  OH  TYR A 128     -17.761  16.837  14.523  1.00 80.13           O  
ATOM    991  N   LEU A 129     -21.247  10.906  13.104  1.00 89.30           N  
ATOM    992  CA  LEU A 129     -22.563  11.436  12.736  1.00 88.02           C  
ATOM    993  C   LEU A 129     -23.706  10.921  13.637  1.00 87.18           C  
ATOM    994  O   LEU A 129     -24.871  11.206  13.362  1.00 83.52           O  
ATOM    995  CB  LEU A 129     -22.830  11.147  11.258  1.00 87.47           C  
ATOM    996  CG  LEU A 129     -21.931  11.918  10.273  1.00 85.98           C  
ATOM    997  CD1 LEU A 129     -22.209  11.412   8.856  1.00 81.53           C  
ATOM    998  CD2 LEU A 129     -22.175  13.416  10.304  1.00 80.61           C  
ATOM    999  N   GLY A 130     -23.405  10.140  14.673  1.00 85.67           N  
ATOM   1000  CA  GLY A 130     -24.380   9.624  15.634  1.00 83.71           C  
ATOM   1001  C   GLY A 130     -25.294   8.528  15.084  1.00 84.35           C  
ATOM   1002  O   GLY A 130     -26.363   8.285  15.634  1.00 78.72           O  
ATOM   1003  N   LYS A 131     -24.891   7.855  13.991  1.00 84.25           N  
ATOM   1004  CA  LYS A 131     -25.644   6.725  13.417  1.00 81.72           C  
ATOM   1005  C   LYS A 131     -25.417   5.409  14.159  1.00 81.40           C  
ATOM   1006  O   LYS A 131     -26.059   4.413  13.829  1.00 74.27           O  
ATOM   1007  CB  LYS A 131     -25.337   6.584  11.925  1.00 78.43           C  
ATOM   1008  CG  LYS A 131     -25.828   7.795  11.129  1.00 77.97           C  
ATOM   1009  CD  LYS A 131     -25.505   7.623   9.643  1.00 72.28           C  
ATOM   1010  CE  LYS A 131     -26.085   8.748   8.804  1.00 66.18           C  
ATOM   1011  NZ  LYS A 131     -27.555   8.602   8.628  1.00 59.65           N1+
ATOM   1012  N   GLY A 132     -24.549   5.391  15.149  1.00 80.15           N  
ATOM   1013  CA  GLY A 132     -24.219   4.240  15.973  1.00 80.53           C  
ATOM   1014  C   GLY A 132     -23.052   3.409  15.433  1.00 83.72           C  
ATOM   1015  O   GLY A 132     -22.419   3.776  14.438  1.00 78.35           O  
ATOM   1016  N   PRO A 133     -22.771   2.277  16.100  1.00 83.64           N  
ATOM   1017  CA  PRO A 133     -21.641   1.423  15.749  1.00 83.63           C  
ATOM   1018  C   PRO A 133     -21.790   0.804  14.360  1.00 85.12           C  
ATOM   1019  O   PRO A 133     -22.878   0.388  13.962  1.00 80.15           O  
ATOM   1020  CB  PRO A 133     -21.591   0.345  16.828  1.00 79.50           C  
ATOM   1021  CG  PRO A 133     -22.365   0.938  17.998  1.00 77.44           C  
ATOM   1022  CD  PRO A 133     -23.403   1.809  17.315  1.00 80.24           C  
ATOM   1023  N   TRP A 134     -20.668   0.649  13.660  1.00 86.10           N  
ATOM   1024  CA  TRP A 134     -20.636   0.221  12.256  1.00 86.00           C  
ATOM   1025  C   TRP A 134     -21.320  -1.131  11.987  1.00 86.15           C  
ATOM   1026  O   TRP A 134     -21.981  -1.292  10.953  1.00 83.13           O  
ATOM   1027  CB  TRP A 134     -19.177   0.177  11.803  1.00 84.18           C  
ATOM   1028  CG  TRP A 134     -18.325  -0.856  12.504  1.00 87.17           C  
ATOM   1029  CD1 TRP A 134     -17.588  -0.653  13.614  1.00 82.96           C  
ATOM   1030  CD2 TRP A 134     -18.137  -2.257  12.137  1.00 87.32           C  
ATOM   1031  CE2 TRP A 134     -17.255  -2.835  13.085  1.00 85.08           C  
ATOM   1032  CE3 TRP A 134     -18.617  -3.073  11.092  1.00 83.60           C  
ATOM   1033  NE1 TRP A 134     -16.940  -1.826  13.972  1.00 82.48           N  
ATOM   1034  CZ2 TRP A 134     -16.855  -4.189  13.009  1.00 83.45           C  
ATOM   1035  CZ3 TRP A 134     -18.220  -4.422  11.014  1.00 81.38           C  
ATOM   1036  CH2 TRP A 134     -17.354  -4.967  11.971  1.00 81.78           C  
ATOM   1037  N   TRP A 135     -21.232  -2.096  12.891  1.00 86.54           N  
ATOM   1038  CA  TRP A 135     -21.809  -3.435  12.697  1.00 85.28           C  
ATOM   1039  C   TRP A 135     -23.336  -3.456  12.805  1.00 84.42           C  
ATOM   1040  O   TRP A 135     -23.958  -4.437  12.409  1.00 80.95           O  
ATOM   1041  CB  TRP A 135     -21.187  -4.421  13.682  1.00 83.48           C  
ATOM   1042  CG  TRP A 135     -21.488  -4.135  15.126  1.00 84.81           C  
ATOM   1043  CD1 TRP A 135     -22.555  -4.573  15.834  1.00 78.73           C  
ATOM   1044  CD2 TRP A 135     -20.699  -3.348  16.057  1.00 83.65           C  
ATOM   1045  CE2 TRP A 135     -21.348  -3.366  17.321  1.00 81.29           C  
ATOM   1046  CE3 TRP A 135     -19.483  -2.641  15.949  1.00 78.79           C  
ATOM   1047  NE1 TRP A 135     -22.480  -4.118  17.143  1.00 78.12           N  
ATOM   1048  CZ2 TRP A 135     -20.819  -2.704  18.444  1.00 80.40           C  
ATOM   1049  CZ3 TRP A 135     -18.956  -1.974  17.068  1.00 76.52           C  
ATOM   1050  CH2 TRP A 135     -19.621  -2.011  18.300  1.00 77.58           C  
ATOM   1051  N   THR A 136     -23.954  -2.380  13.287  1.00 86.14           N  
ATOM   1052  CA  THR A 136     -25.410  -2.250  13.347  1.00 84.06           C  
ATOM   1053  C   THR A 136     -26.000  -1.682  12.056  1.00 83.90           C  
ATOM   1054  O   THR A 136     -27.201  -1.814  11.822  1.00 78.88           O  
ATOM   1055  CB  THR A 136     -25.861  -1.412  14.550  1.00 80.89           C  
ATOM   1056  CG2 THR A 136     -25.279  -1.916  15.869  1.00 71.50           C  
ATOM   1057  OG1 THR A 136     -25.503  -0.059  14.402  1.00 74.18           O  
ATOM   1058  N   ALA A 137     -25.179  -1.120  11.186  1.00 84.57           N  
ATOM   1059  CA  ALA A 137     -25.616  -0.452   9.963  1.00 83.15           C  
ATOM   1060  C   ALA A 137     -26.464  -1.331   9.020  1.00 82.75           C  
ATOM   1061  O   ALA A 137     -27.476  -0.835   8.525  1.00 79.57           O  
ATOM   1062  CB  ALA A 137     -24.404   0.157   9.252  1.00 81.30           C  
ATOM   1063  N   PRO A 138     -26.157  -2.618   8.789  1.00 82.82           N  
ATOM   1064  CA  PRO A 138     -26.996  -3.471   7.936  1.00 80.36           C  
ATOM   1065  C   PRO A 138     -28.417  -3.658   8.473  1.00 79.88           C  
ATOM   1066  O   PRO A 138     -29.374  -3.689   7.705  1.00 76.40           O  
ATOM   1067  CB  PRO A 138     -26.260  -4.814   7.842  1.00 77.65           C  
ATOM   1068  CG  PRO A 138     -24.819  -4.461   8.164  1.00 75.76           C  
ATOM   1069  CD  PRO A 138     -24.950  -3.339   9.180  1.00 80.36           C  
ATOM   1070  N   VAL A 139     -28.566  -3.773   9.795  1.00 80.14           N  
ATOM   1071  CA  VAL A 139     -29.868  -3.915  10.455  1.00 79.01           C  
ATOM   1072  C   VAL A 139     -30.623  -2.588  10.429  1.00 78.50           C  
ATOM   1073  O   VAL A 139     -31.801  -2.555  10.093  1.00 73.67           O  
ATOM   1074  CB  VAL A 139     -29.706  -4.435  11.896  1.00 76.27           C  
ATOM   1075  CG1 VAL A 139     -31.068  -4.622  12.580  1.00 68.95           C  
ATOM   1076  CG2 VAL A 139     -28.974  -5.788  11.922  1.00 68.92           C  
ATOM   1077  N   ALA A 140     -29.936  -1.494  10.713  1.00 76.56           N  
ATOM   1078  CA  ALA A 140     -30.514  -0.158  10.705  1.00 75.02           C  
ATOM   1079  C   ALA A 140     -30.998   0.283   9.317  1.00 75.69           C  
ATOM   1080  O   ALA A 140     -31.967   1.036   9.200  1.00 70.63           O  
ATOM   1081  CB  ALA A 140     -29.476   0.817  11.264  1.00 71.58           C  
ATOM   1082  N   ALA A 141     -30.343  -0.193   8.258  1.00 77.64           N  
ATOM   1083  CA  ALA A 141     -30.741   0.110   6.884  1.00 74.90           C  
ATOM   1084  C   ALA A 141     -32.081  -0.528   6.482  1.00 74.73           C  
ATOM   1085  O   ALA A 141     -32.718  -0.047   5.552  1.00 70.37           O  
ATOM   1086  CB  ALA A 141     -29.608  -0.320   5.948  1.00 71.85           C  
ATOM   1087  N   ALA A 142     -32.502  -1.608   7.149  1.00 76.19           N  
ATOM   1088  CA  ALA A 142     -33.772  -2.313   6.929  1.00 76.16           C  
ATOM   1089  C   ALA A 142     -34.082  -2.597   5.440  1.00 77.53           C  
ATOM   1090  O   ALA A 142     -35.214  -2.440   4.974  1.00 71.89           O  
ATOM   1091  CB  ALA A 142     -34.891  -1.570   7.670  1.00 71.44           C  
ATOM   1092  N   ILE A 143     -33.057  -3.010   4.674  1.00 79.71           N  
ATOM   1093  CA  ILE A 143     -33.185  -3.231   3.231  1.00 79.85           C  
ATOM   1094  C   ILE A 143     -34.075  -4.453   2.962  1.00 80.56           C  
ATOM   1095  O   ILE A 143     -33.790  -5.537   3.477  1.00 77.71           O  
ATOM   1096  CB  ILE A 143     -31.798  -3.370   2.568  1.00 76.27           C  
ATOM   1097  CG1 ILE A 143     -30.941  -2.105   2.825  1.00 69.46           C  
ATOM   1098  CG2 ILE A 143     -31.950  -3.609   1.053  1.00 66.64           C  
ATOM   1099  CD1 ILE A 143     -29.502  -2.205   2.316  1.00 62.98           C  
ATOM   1100  N   PRO A 144     -35.122  -4.336   2.120  1.00 80.60           N  
ATOM   1101  CA  PRO A 144     -35.962  -5.481   1.758  1.00 80.43           C  
ATOM   1102  C   PRO A 144     -35.151  -6.598   1.098  1.00 81.33           C  
ATOM   1103  O   PRO A 144     -34.275  -6.332   0.272  1.00 78.43           O  
ATOM   1104  CB  PRO A 144     -37.025  -4.931   0.798  1.00 77.13           C  
ATOM   1105  CG  PRO A 144     -37.074  -3.441   1.129  1.00 76.09           C  
ATOM   1106  CD  PRO A 144     -35.642  -3.124   1.531  1.00 78.30           C  
ATOM   1107  N   VAL A 145     -35.494  -7.863   1.390  1.00 82.71           N  
ATOM   1108  CA  VAL A 145     -34.745  -9.036   0.917  1.00 82.50           C  
ATOM   1109  C   VAL A 145     -34.576  -9.051  -0.605  1.00 82.91           C  
ATOM   1110  O   VAL A 145     -33.475  -9.299  -1.099  1.00 79.21           O  
ATOM   1111  CB  VAL A 145     -35.421 -10.339   1.390  1.00 79.52           C  
ATOM   1112  CG1 VAL A 145     -34.696 -11.586   0.878  1.00 71.13           C  
ATOM   1113  CG2 VAL A 145     -35.451 -10.414   2.922  1.00 70.91           C  
ATOM   1114  N   GLY A 146     -35.621  -8.728  -1.366  1.00 83.09           N  
ATOM   1115  CA  GLY A 146     -35.544  -8.687  -2.831  1.00 81.74           C  
ATOM   1116  C   GLY A 146     -34.546  -7.642  -3.347  1.00 83.26           C  
ATOM   1117  O   GLY A 146     -33.731  -7.930  -4.227  1.00 80.80           O  
ATOM   1118  N   THR A 147     -34.541  -6.467  -2.752  1.00 87.01           N  
ATOM   1119  CA  THR A 147     -33.577  -5.401  -3.072  1.00 85.69           C  
ATOM   1120  C   THR A 147     -32.162  -5.795  -2.670  1.00 86.42           C  
ATOM   1121  O   THR A 147     -31.230  -5.562  -3.428  1.00 84.42           O  
ATOM   1122  CB  THR A 147     -33.955  -4.089  -2.371  1.00 82.88           C  
ATOM   1123  CG2 THR A 147     -33.106  -2.906  -2.828  1.00 72.14           C  
ATOM   1124  OG1 THR A 147     -35.301  -3.769  -2.655  1.00 74.60           O  
ATOM   1125  N   TYR A 148     -32.011  -6.430  -1.514  1.00 86.29           N  
ATOM   1126  CA  TYR A 148     -30.724  -6.923  -1.046  1.00 85.64           C  
ATOM   1127  C   TYR A 148     -30.126  -7.953  -2.012  1.00 86.20           C  
ATOM   1128  O   TYR A 148     -28.989  -7.784  -2.452  1.00 85.04           O  
ATOM   1129  CB  TYR A 148     -30.870  -7.503   0.363  1.00 82.67           C  
ATOM   1130  CG  TYR A 148     -29.577  -8.071   0.900  1.00 81.07           C  
ATOM   1131  CD1 TYR A 148     -29.337  -9.462   0.865  1.00 75.71           C  
ATOM   1132  CD2 TYR A 148     -28.587  -7.208   1.412  1.00 74.98           C  
ATOM   1133  CE1 TYR A 148     -28.122  -9.978   1.334  1.00 70.52           C  
ATOM   1134  CE2 TYR A 148     -27.369  -7.714   1.880  1.00 70.04           C  
ATOM   1135  CZ  TYR A 148     -27.140  -9.105   1.842  1.00 69.03           C  
ATOM   1136  OH  TYR A 148     -25.945  -9.602   2.288  1.00 66.44           O  
ATOM   1137  N   VAL A 149     -30.898  -8.969  -2.404  1.00 87.17           N  
ATOM   1138  CA  VAL A 149     -30.438  -9.996  -3.345  1.00 87.62           C  
ATOM   1139  C   VAL A 149     -30.048  -9.374  -4.687  1.00 87.97           C  
ATOM   1140  O   VAL A 149     -28.976  -9.672  -5.221  1.00 87.55           O  
ATOM   1141  CB  VAL A 149     -31.512 -11.086  -3.535  1.00 86.38           C  
ATOM   1142  CG1 VAL A 149     -31.140 -12.080  -4.640  1.00 80.38           C  
ATOM   1143  CG2 VAL A 149     -31.687 -11.891  -2.251  1.00 80.64           C  
ATOM   1144  N   THR A 150     -30.861  -8.454  -5.209  1.00 89.44           N  
ATOM   1145  CA  THR A 150     -30.554  -7.746  -6.452  1.00 88.48           C  
ATOM   1146  C   THR A 150     -29.261  -6.933  -6.324  1.00 88.83           C  
ATOM   1147  O   THR A 150     -28.410  -6.973  -7.217  1.00 88.05           O  
ATOM   1148  CB  THR A 150     -31.707  -6.820  -6.856  1.00 86.53           C  
ATOM   1149  CG2 THR A 150     -31.484  -6.192  -8.233  1.00 75.56           C  
ATOM   1150  OG1 THR A 150     -32.915  -7.538  -6.930  1.00 78.15           O  
ATOM   1151  N   GLY A 151     -29.074  -6.246  -5.205  1.00 88.23           N  
ATOM   1152  CA  GLY A 151     -27.862  -5.490  -4.901  1.00 86.38           C  
ATOM   1153  C   GLY A 151     -26.615  -6.369  -4.824  1.00 87.40           C  
ATOM   1154  O   GLY A 151     -25.582  -6.020  -5.392  1.00 86.65           O  
ATOM   1155  N   VAL A 152     -26.716  -7.535  -4.189  1.00 90.52           N  
ATOM   1156  CA  VAL A 152     -25.625  -8.513  -4.106  1.00 89.62           C  
ATOM   1157  C   VAL A 152     -25.229  -9.004  -5.497  1.00 90.78           C  
ATOM   1158  O   VAL A 152     -24.044  -8.989  -5.834  1.00 90.60           O  
ATOM   1159  CB  VAL A 152     -25.988  -9.683  -3.176  1.00 87.20           C  
ATOM   1160  CG1 VAL A 152     -24.972 -10.829  -3.241  1.00 82.33           C  
ATOM   1161  CG2 VAL A 152     -26.037  -9.219  -1.716  1.00 83.83           C  
ATOM   1162  N   VAL A 153     -26.195  -9.384  -6.330  1.00 91.04           N  
ATOM   1163  CA  VAL A 153     -25.918  -9.829  -7.710  1.00 91.29           C  
ATOM   1164  C   VAL A 153     -25.255  -8.721  -8.521  1.00 91.55           C  
ATOM   1165  O   VAL A 153     -24.209  -8.948  -9.140  1.00 91.63           O  
ATOM   1166  CB  VAL A 153     -27.200 -10.340  -8.396  1.00 90.22           C  
ATOM   1167  CG1 VAL A 153     -26.974 -10.661  -9.872  1.00 85.36           C  
ATOM   1168  CG2 VAL A 153     -27.692 -11.630  -7.724  1.00 85.14           C  
ATOM   1169  N   ALA A 154     -25.798  -7.507  -8.485  1.00 91.12           N  
ATOM   1170  CA  ALA A 154     -25.234  -6.362  -9.198  1.00 90.76           C  
ATOM   1171  C   ALA A 154     -23.805  -6.038  -8.734  1.00 90.92           C  
ATOM   1172  O   ALA A 154     -22.927  -5.774  -9.554  1.00 89.62           O  
ATOM   1173  CB  ALA A 154     -26.167  -5.159  -9.003  1.00 89.26           C  
ATOM   1174  N   THR A 155     -23.561  -6.117  -7.432  1.00 94.04           N  
ATOM   1175  CA  THR A 155     -22.238  -5.918  -6.847  1.00 92.29           C  
ATOM   1176  C   THR A 155     -21.253  -6.970  -7.350  1.00 92.83           C  
ATOM   1177  O   THR A 155     -20.180  -6.610  -7.810  1.00 91.48           O  
ATOM   1178  CB  THR A 155     -22.301  -5.913  -5.316  1.00 89.20           C  
ATOM   1179  CG2 THR A 155     -20.943  -5.650  -4.675  1.00 76.57           C  
ATOM   1180  OG1 THR A 155     -23.151  -4.881  -4.875  1.00 77.47           O  
ATOM   1181  N   HIS A 156     -21.633  -8.244  -7.353  1.00 94.17           N  
ATOM   1182  CA  HIS A 156     -20.761  -9.319  -7.850  1.00 93.45           C  
ATOM   1183  C   HIS A 156     -20.406  -9.150  -9.330  1.00 93.84           C  
ATOM   1184  O   HIS A 156     -19.247  -9.290  -9.700  1.00 92.71           O  
ATOM   1185  CB  HIS A 156     -21.408 -10.685  -7.613  1.00 90.73           C  
ATOM   1186  CG  HIS A 156     -21.267 -11.172  -6.199  1.00 85.89           C  
ATOM   1187  CD2 HIS A 156     -20.386 -12.092  -5.720  1.00 74.58           C  
ATOM   1188  ND1 HIS A 156     -22.012 -10.746  -5.123  1.00 72.29           N  
ATOM   1189  CE1 HIS A 156     -21.582 -11.390  -4.032  1.00 73.57           C  
ATOM   1190  NE2 HIS A 156     -20.601 -12.220  -4.355  1.00 72.44           N  
ATOM   1191  N   VAL A 157     -21.368  -8.794 -10.169  1.00 93.33           N  
ATOM   1192  CA  VAL A 157     -21.110  -8.525 -11.595  1.00 92.64           C  
ATOM   1193  C   VAL A 157     -20.165  -7.340 -11.764  1.00 92.33           C  
ATOM   1194  O   VAL A 157     -19.205  -7.416 -12.531  1.00 91.76           O  
ATOM   1195  CB  VAL A 157     -22.435  -8.294 -12.353  1.00 92.40           C  
ATOM   1196  CG1 VAL A 157     -22.199  -7.866 -13.803  1.00 88.38           C  
ATOM   1197  CG2 VAL A 157     -23.269  -9.581 -12.390  1.00 87.99           C  
ATOM   1198  N   THR A 158     -20.392  -6.262 -11.031  1.00 91.34           N  
ATOM   1199  CA  THR A 158     -19.551  -5.063 -11.095  1.00 89.64           C  
ATOM   1200  C   THR A 158     -18.122  -5.371 -10.656  1.00 89.37           C  
ATOM   1201  O   THR A 158     -17.182  -5.041 -11.363  1.00 88.86           O  
ATOM   1202  CB  THR A 158     -20.132  -3.924 -10.251  1.00 87.86           C  
ATOM   1203  CG2 THR A 158     -19.356  -2.630 -10.425  1.00 78.51           C  
ATOM   1204  OG1 THR A 158     -21.464  -3.654 -10.641  1.00 80.23           O  
ATOM   1205  N   PHE A 159     -17.950  -6.052  -9.533  1.00 91.70           N  
ATOM   1206  CA  PHE A 159     -16.634  -6.449  -9.047  1.00 90.83           C  
ATOM   1207  C   PHE A 159     -15.943  -7.440  -9.981  1.00 90.04           C  
ATOM   1208  O   PHE A 159     -14.750  -7.286 -10.217  1.00 87.38           O  
ATOM   1209  CB  PHE A 159     -16.726  -6.997  -7.625  1.00 89.08           C  
ATOM   1210  CG  PHE A 159     -16.556  -5.923  -6.573  1.00 86.56           C  
ATOM   1211  CD1 PHE A 159     -15.262  -5.563  -6.149  1.00 81.76           C  
ATOM   1212  CD2 PHE A 159     -17.665  -5.265  -6.026  1.00 80.21           C  
ATOM   1213  CE1 PHE A 159     -15.093  -4.580  -5.173  1.00 78.37           C  
ATOM   1214  CE2 PHE A 159     -17.493  -4.279  -5.051  1.00 77.68           C  
ATOM   1215  CZ  PHE A 159     -16.202  -3.940  -4.617  1.00 77.58           C  
ATOM   1216  N   ALA A 160     -16.656  -8.377 -10.591  1.00 90.57           N  
ATOM   1217  CA  ALA A 160     -16.066  -9.290 -11.556  1.00 89.99           C  
ATOM   1218  C   ALA A 160     -15.463  -8.551 -12.765  1.00 89.58           C  
ATOM   1219  O   ALA A 160     -14.370  -8.896 -13.224  1.00 88.63           O  
ATOM   1220  CB  ALA A 160     -17.126 -10.304 -12.003  1.00 90.48           C  
ATOM   1221  N   LEU A 161     -16.126  -7.507 -13.248  1.00 88.33           N  
ATOM   1222  CA  LEU A 161     -15.609  -6.674 -14.344  1.00 87.04           C  
ATOM   1223  C   LEU A 161     -14.399  -5.836 -13.908  1.00 86.64           C  
ATOM   1224  O   LEU A 161     -13.415  -5.757 -14.641  1.00 85.88           O  
ATOM   1225  CB  LEU A 161     -16.737  -5.776 -14.873  1.00 86.97           C  
ATOM   1226  CG  LEU A 161     -17.872  -6.528 -15.586  1.00 80.08           C  
ATOM   1227  CD1 LEU A 161     -19.020  -5.556 -15.884  1.00 75.63           C  
ATOM   1228  CD2 LEU A 161     -17.422  -7.150 -16.909  1.00 76.94           C  
ATOM   1229  N   LEU A 162     -14.457  -5.231 -12.714  1.00 88.28           N  
ATOM   1230  CA  LEU A 162     -13.358  -4.430 -12.170  1.00 86.96           C  
ATOM   1231  C   LEU A 162     -12.114  -5.285 -11.909  1.00 86.75           C  
ATOM   1232  O   LEU A 162     -11.022  -4.913 -12.344  1.00 85.50           O  
ATOM   1233  CB  LEU A 162     -13.815  -3.735 -10.877  1.00 85.73           C  
ATOM   1234  CG  LEU A 162     -14.852  -2.615 -11.071  1.00 83.22           C  
ATOM   1235  CD1 LEU A 162     -15.348  -2.124  -9.714  1.00 79.88           C  
ATOM   1236  CD2 LEU A 162     -14.274  -1.428 -11.822  1.00 79.85           C  
ATOM   1237  N   GLU A 163     -12.276  -6.427 -11.280  1.00 87.51           N  
ATOM   1238  CA  GLU A 163     -11.188  -7.342 -10.943  1.00 86.96           C  
ATOM   1239  C   GLU A 163     -10.569  -7.975 -12.194  1.00 87.48           C  
ATOM   1240  O   GLU A 163      -9.350  -8.073 -12.293  1.00 85.63           O  
ATOM   1241  CB  GLU A 163     -11.696  -8.425  -9.984  1.00 85.07           C  
ATOM   1242  CG  GLU A 163     -12.053  -7.878  -8.589  1.00 80.21           C  
ATOM   1243  CD  GLU A 163     -10.827  -7.389  -7.831  1.00 82.51           C  
ATOM   1244  OE1 GLU A 163     -10.708  -6.168  -7.636  1.00 73.20           O  
ATOM   1245  OE2 GLU A 163      -9.987  -8.225  -7.471  1.00 73.86           O1-
ATOM   1246  N   LYS A 164     -11.379  -8.307 -13.194  1.00 85.26           N  
ATOM   1247  CA  LYS A 164     -10.856  -8.705 -14.497  1.00 84.20           C  
ATOM   1248  C   LYS A 164      -9.959  -7.618 -15.087  1.00 84.08           C  
ATOM   1249  O   LYS A 164      -8.877  -7.923 -15.579  1.00 82.66           O  
ATOM   1250  CB  LYS A 164     -12.010  -9.055 -15.447  1.00 83.98           C  
ATOM   1251  CG  LYS A 164     -11.477  -9.532 -16.804  1.00 78.17           C  
ATOM   1252  CD  LYS A 164     -12.603  -9.826 -17.797  1.00 72.97           C  
ATOM   1253  CE  LYS A 164     -11.925 -10.127 -19.130  1.00 63.43           C  
ATOM   1254  NZ  LYS A 164     -12.895 -10.298 -20.234  1.00 55.21           N1+
ATOM   1255  N   LYS A 165     -10.378  -6.354 -15.005  1.00 85.21           N  
ATOM   1256  CA  LYS A 165      -9.581  -5.255 -15.551  1.00 84.16           C  
ATOM   1257  C   LYS A 165      -8.305  -5.005 -14.761  1.00 84.66           C  
ATOM   1258  O   LYS A 165      -7.276  -4.707 -15.365  1.00 83.16           O  
ATOM   1259  CB  LYS A 165     -10.437  -3.988 -15.691  1.00 82.93           C  
ATOM   1260  CG  LYS A 165      -9.773  -2.941 -16.607  1.00 74.44           C  
ATOM   1261  CD  LYS A 165      -9.679  -3.449 -18.050  1.00 69.93           C  
ATOM   1262  CE  LYS A 165      -8.719  -2.684 -18.928  1.00 61.91           C  
ATOM   1263  NZ  LYS A 165      -8.354  -3.508 -20.122  1.00 55.04           N1+
ATOM   1264  N   ARG A 166      -8.339  -5.172 -13.439  1.00 86.85           N  
ATOM   1265  CA  ARG A 166      -7.134  -5.142 -12.594  1.00 86.06           C  
ATOM   1266  C   ARG A 166      -6.159  -6.239 -12.998  1.00 85.13           C  
ATOM   1267  O   ARG A 166      -4.972  -5.961 -13.143  1.00 83.02           O  
ATOM   1268  CB  ARG A 166      -7.502  -5.303 -11.112  1.00 84.53           C  
ATOM   1269  CG  ARG A 166      -8.182  -4.049 -10.525  1.00 81.23           C  
ATOM   1270  CD  ARG A 166      -8.535  -4.248  -9.055  1.00 82.07           C  
ATOM   1271  NE  ARG A 166      -7.347  -4.426  -8.215  1.00 78.89           N  
ATOM   1272  CZ  ARG A 166      -7.085  -5.413  -7.374  1.00 79.65           C  
ATOM   1273  NH1 ARG A 166      -7.946  -6.358  -7.110  1.00 73.10           N1+
ATOM   1274  NH2 ARG A 166      -5.939  -5.467  -6.775  1.00 72.56           N  
ATOM   1275  N   LEU A 167      -6.642  -7.454 -13.236  1.00 83.32           N  
ATOM   1276  CA  LEU A 167      -5.821  -8.585 -13.666  1.00 82.27           C  
ATOM   1277  C   LEU A 167      -5.171  -8.335 -15.033  1.00 81.38           C  
ATOM   1278  O   LEU A 167      -3.977  -8.558 -15.190  1.00 80.15           O  
ATOM   1279  CB  LEU A 167      -6.694  -9.847 -13.691  1.00 81.56           C  
ATOM   1280  CG  LEU A 167      -5.886 -11.142 -13.858  1.00 75.21           C  
ATOM   1281  CD1 LEU A 167      -5.110 -11.444 -12.578  1.00 70.79           C  
ATOM   1282  CD2 LEU A 167      -6.820 -12.309 -14.145  1.00 70.95           C  
ATOM   1283  N   GLU A 168      -5.920  -7.816 -16.000  1.00 80.56           N  
ATOM   1284  CA  GLU A 168      -5.380  -7.431 -17.308  1.00 79.11           C  
ATOM   1285  C   GLU A 168      -4.295  -6.355 -17.173  1.00 78.57           C  
ATOM   1286  O   GLU A 168      -3.216  -6.478 -17.750  1.00 75.62           O  
ATOM   1287  CB  GLU A 168      -6.505  -6.901 -18.209  1.00 78.17           C  
ATOM   1288  CG  GLU A 168      -7.463  -7.975 -18.742  1.00 72.63           C  
ATOM   1289  CD  GLU A 168      -8.687  -7.387 -19.475  1.00 68.97           C  
ATOM   1290  OE1 GLU A 168      -9.633  -8.151 -19.764  1.00 63.29           O  
ATOM   1291  OE2 GLU A 168      -8.734  -6.158 -19.738  1.00 66.59           O1-
ATOM   1292  N   ASN A 169      -4.536  -5.318 -16.377  1.00 79.94           N  
ATOM   1293  CA  ASN A 169      -3.550  -4.270 -16.145  1.00 78.50           C  
ATOM   1294  C   ASN A 169      -2.280  -4.811 -15.477  1.00 78.40           C  
ATOM   1295  O   ASN A 169      -1.186  -4.394 -15.849  1.00 75.50           O  
ATOM   1296  CB  ASN A 169      -4.150  -3.175 -15.263  1.00 77.36           C  
ATOM   1297  CG  ASN A 169      -5.157  -2.290 -15.960  1.00 74.19           C  
ATOM   1298  ND2 ASN A 169      -5.887  -1.528 -15.168  1.00 69.04           N  
ATOM   1299  OD1 ASN A 169      -5.278  -2.196 -17.167  1.00 68.00           O  
ATOM   1300  N   TRP A 170      -2.414  -5.723 -14.522  1.00 79.33           N  
ATOM   1301  CA  TRP A 170      -1.277  -6.366 -13.874  1.00 78.27           C  
ATOM   1302  C   TRP A 170      -0.416  -7.113 -14.887  1.00 77.04           C  
ATOM   1303  O   TRP A 170       0.792  -6.914 -14.936  1.00 72.72           O  
ATOM   1304  CB  TRP A 170      -1.764  -7.315 -12.777  1.00 77.37           C  
ATOM   1305  CG  TRP A 170      -0.636  -8.036 -12.106  1.00 77.11           C  
ATOM   1306  CD1 TRP A 170      -0.168  -9.267 -12.433  1.00 69.97           C  
ATOM   1307  CD2 TRP A 170       0.241  -7.534 -11.061  1.00 74.67           C  
ATOM   1308  CE2 TRP A 170       1.235  -8.520 -10.806  1.00 72.75           C  
ATOM   1309  CE3 TRP A 170       0.294  -6.331 -10.320  1.00 69.55           C  
ATOM   1310  NE1 TRP A 170       0.938  -9.566 -11.653  1.00 70.57           N  
ATOM   1311  CZ2 TRP A 170       2.251  -8.329  -9.862  1.00 70.48           C  
ATOM   1312  CZ3 TRP A 170       1.299  -6.143  -9.374  1.00 63.66           C  
ATOM   1313  CH2 TRP A 170       2.283  -7.124  -9.146  1.00 65.54           C  
ATOM   1314  N   GLN A 171      -1.033  -7.918 -15.749  1.00 77.77           N  
ATOM   1315  CA  GLN A 171      -0.320  -8.703 -16.761  1.00 76.19           C  
ATOM   1316  C   GLN A 171       0.343  -7.818 -17.829  1.00 75.93           C  
ATOM   1317  O   GLN A 171       1.444  -8.121 -18.296  1.00 71.93           O  
ATOM   1318  CB  GLN A 171      -1.309  -9.669 -17.414  1.00 74.34           C  
ATOM   1319  CG  GLN A 171      -1.721 -10.795 -16.461  1.00 69.32           C  
ATOM   1320  CD  GLN A 171      -2.788 -11.717 -17.049  1.00 64.24           C  
ATOM   1321  NE2 GLN A 171      -2.963 -12.887 -16.492  1.00 57.82           N  
ATOM   1322  OE1 GLN A 171      -3.477 -11.423 -18.008  1.00 59.78           O  
ATOM   1323  N   GLU A 172      -0.295  -6.717 -18.226  1.00 74.72           N  
ATOM   1324  CA  GLU A 172       0.208  -5.844 -19.280  1.00 73.33           C  
ATOM   1325  C   GLU A 172       1.194  -4.772 -18.793  1.00 73.00           C  
ATOM   1326  O   GLU A 172       2.085  -4.371 -19.539  1.00 68.35           O  
ATOM   1327  CB  GLU A 172      -0.973  -5.139 -19.976  1.00 70.38           C  
ATOM   1328  CG  GLU A 172      -1.839  -6.077 -20.826  1.00 64.78           C  
ATOM   1329  CD  GLU A 172      -3.032  -5.351 -21.494  1.00 59.62           C  
ATOM   1330  OE1 GLU A 172      -3.832  -6.038 -22.163  1.00 53.23           O  
ATOM   1331  OE2 GLU A 172      -3.145  -4.109 -21.354  1.00 57.02           O1-
ATOM   1332  N   LYS A 173       1.022  -4.278 -17.573  1.00 73.74           N  
ATOM   1333  CA  LYS A 173       1.702  -3.073 -17.068  1.00 71.86           C  
ATOM   1334  C   LYS A 173       2.399  -3.264 -15.724  1.00 72.28           C  
ATOM   1335  O   LYS A 173       3.113  -2.359 -15.305  1.00 64.92           O  
ATOM   1336  CB  LYS A 173       0.706  -1.910 -16.974  1.00 67.53           C  
ATOM   1337  CG  LYS A 173      -0.002  -1.607 -18.298  1.00 65.81           C  
ATOM   1338  CD  LYS A 173      -0.980  -0.449 -18.098  1.00 59.98           C  
ATOM   1339  CE  LYS A 173      -1.768  -0.188 -19.365  1.00 55.20           C  
ATOM   1340  NZ  LYS A 173      -2.810   0.826 -19.116  1.00 49.53           N1+
ATOM   1341  N   GLY A 174       2.191  -4.375 -15.026  1.00 69.49           N  
ATOM   1342  CA  GLY A 174       2.778  -4.637 -13.715  1.00 68.43           C  
ATOM   1343  C   GLY A 174       2.172  -3.833 -12.560  1.00 70.59           C  
ATOM   1344  O   GLY A 174       2.703  -3.857 -11.456  1.00 65.74           O  
ATOM   1345  N   GLU A 175       1.065  -3.121 -12.806  1.00 73.06           N  
ATOM   1346  CA  GLU A 175       0.275  -2.430 -11.783  1.00 73.53           C  
ATOM   1347  C   GLU A 175      -1.214  -2.588 -12.103  1.00 73.83           C  
ATOM   1348  O   GLU A 175      -1.610  -2.554 -13.274  1.00 68.92           O  
ATOM   1349  CB  GLU A 175       0.637  -0.933 -11.690  1.00 69.23           C  
ATOM   1350  CG  GLU A 175       2.068  -0.635 -11.219  1.00 63.75           C  
ATOM   1351  CD  GLU A 175       2.316   0.850 -10.887  1.00 61.02           C  
ATOM   1352  OE1 GLU A 175       3.458   1.202 -10.512  1.00 55.03           O  
ATOM   1353  OE2 GLU A 175       1.375   1.656 -10.963  1.00 57.85           O1-
ATOM   1354  N   ALA A 176      -2.055  -2.738 -11.084  1.00 75.68           N  
ATOM   1355  CA  ALA A 176      -3.478  -2.972 -11.307  1.00 73.94           C  
ATOM   1356  C   ALA A 176      -4.228  -1.720 -11.798  1.00 74.36           C  
ATOM   1357  O   ALA A 176      -5.080  -1.814 -12.673  1.00 64.85           O  
ATOM   1358  CB  ALA A 176      -4.089  -3.523 -10.013  1.00 68.32           C  
ATOM   1359  N   GLY A 177      -3.926  -0.555 -11.232  1.00 72.17           N  
ATOM   1360  CA  GLY A 177      -4.606   0.696 -11.557  1.00 72.36           C  
ATOM   1361  C   GLY A 177      -6.133   0.615 -11.470  1.00 75.11           C  
ATOM   1362  O   GLY A 177      -6.703  -0.137 -10.673  1.00 68.34           O  
ATOM   1363  N   HIS A 178      -6.817   1.411 -12.306  1.00 75.91           N  
ATOM   1364  CA  HIS A 178      -8.280   1.422 -12.367  1.00 74.87           C  
ATOM   1365  C   HIS A 178      -8.784   1.721 -13.779  1.00 74.55           C  
ATOM   1366  O   HIS A 178      -8.287   2.626 -14.443  1.00 68.46           O  
ATOM   1367  CB  HIS A 178      -8.813   2.441 -11.354  1.00 70.76           C  
ATOM   1368  CG  HIS A 178     -10.267   2.262 -11.076  1.00 70.81           C  
ATOM   1369  CD2 HIS A 178     -11.292   3.086 -11.465  1.00 61.44           C  
ATOM   1370  ND1 HIS A 178     -10.838   1.228 -10.365  1.00 61.16           N  
ATOM   1371  CE1 HIS A 178     -12.155   1.434 -10.328  1.00 60.13           C  
ATOM   1372  NE2 HIS A 178     -12.466   2.540 -10.982  1.00 59.55           N  
ATOM   1373  N   PHE A 179      -9.764   0.958 -14.260  1.00 71.13           N  
ATOM   1374  CA  PHE A 179     -10.373   1.125 -15.586  1.00 68.81           C  
ATOM   1375  C   PHE A 179      -9.391   1.255 -16.767  1.00 69.22           C  
ATOM   1376  O   PHE A 179      -9.581   2.049 -17.684  1.00 60.65           O  
ATOM   1377  CB  PHE A 179     -11.427   2.246 -15.558  1.00 62.53           C  
ATOM   1378  CG  PHE A 179     -12.760   1.810 -15.001  1.00 60.81           C  
ATOM   1379  CD1 PHE A 179     -13.566   0.930 -15.738  1.00 56.32           C  
ATOM   1380  CD2 PHE A 179     -13.212   2.306 -13.778  1.00 54.48           C  
ATOM   1381  CE1 PHE A 179     -14.826   0.553 -15.258  1.00 48.08           C  
ATOM   1382  CE2 PHE A 179     -14.472   1.934 -13.291  1.00 47.67           C  
ATOM   1383  CZ  PHE A 179     -15.278   1.060 -14.033  1.00 46.96           C  
ATOM   1384  N   GLY A 180      -8.326   0.458 -16.766  1.00 67.02           N  
ATOM   1385  CA  GLY A 180      -7.331   0.470 -17.850  1.00 64.38           C  
ATOM   1386  C   GLY A 180      -6.285   1.576 -17.745  1.00 66.57           C  
ATOM   1387  O   GLY A 180      -5.356   1.602 -18.557  1.00 60.66           O  
ATOM   1388  N   LEU A 181      -6.387   2.454 -16.759  1.00 70.99           N  
ATOM   1389  CA  LEU A 181      -5.345   3.412 -16.389  1.00 71.36           C  
ATOM   1390  C   LEU A 181      -4.481   2.784 -15.289  1.00 72.23           C  
ATOM   1391  O   LEU A 181      -4.945   2.599 -14.167  1.00 66.50           O  
ATOM   1392  CB  LEU A 181      -5.988   4.729 -15.941  1.00 67.05           C  
ATOM   1393  CG  LEU A 181      -6.830   5.431 -17.018  1.00 62.72           C  
ATOM   1394  CD1 LEU A 181      -7.555   6.635 -16.422  1.00 58.96           C  
ATOM   1395  CD2 LEU A 181      -5.966   5.922 -18.190  1.00 58.91           C  
ATOM   1396  N   ALA A 182      -3.248   2.469 -15.634  1.00 72.44           N  
ATOM   1397  CA  ALA A 182      -2.266   1.945 -14.695  1.00 71.33           C  
ATOM   1398  C   ALA A 182      -0.914   2.625 -14.934  1.00 73.46           C  
ATOM   1399  O   ALA A 182      -0.316   2.417 -15.995  1.00 67.48           O  
ATOM   1400  CB  ALA A 182      -2.183   0.422 -14.843  1.00 64.65           C  
ATOM   1401  N   PRO A 183      -0.403   3.463 -14.011  1.00 71.30           N  
ATOM   1402  CA  PRO A 183      -1.071   3.840 -12.767  1.00 72.18           C  
ATOM   1403  C   PRO A 183      -2.283   4.751 -12.995  1.00 73.85           C  
ATOM   1404  O   PRO A 183      -2.389   5.437 -14.009  1.00 67.02           O  
ATOM   1405  CB  PRO A 183       0.005   4.542 -11.953  1.00 66.17           C  
ATOM   1406  CG  PRO A 183       0.893   5.175 -13.015  1.00 62.87           C  
ATOM   1407  CD  PRO A 183       0.863   4.149 -14.137  1.00 66.73           C  
ATOM   1408  N   PHE A 184      -3.212   4.779 -12.044  1.00 78.91           N  
ATOM   1409  CA  PHE A 184      -4.288   5.759 -11.994  1.00 78.85           C  
ATOM   1410  C   PHE A 184      -3.808   7.006 -11.249  1.00 78.73           C  
ATOM   1411  O   PHE A 184      -3.938   7.108 -10.031  1.00 73.56           O  
ATOM   1412  CB  PHE A 184      -5.549   5.145 -11.369  1.00 76.50           C  
ATOM   1413  CG  PHE A 184      -6.723   6.099 -11.357  1.00 76.94           C  
ATOM   1414  CD1 PHE A 184      -7.026   6.849 -10.202  1.00 74.71           C  
ATOM   1415  CD2 PHE A 184      -7.509   6.273 -12.502  1.00 74.70           C  
ATOM   1416  CE1 PHE A 184      -8.095   7.749 -10.194  1.00 71.53           C  
ATOM   1417  CE2 PHE A 184      -8.579   7.172 -12.501  1.00 71.77           C  
ATOM   1418  CZ  PHE A 184      -8.877   7.912 -11.348  1.00 72.09           C  
ATOM   1419  N   ASP A 185      -3.223   7.939 -11.993  1.00 77.55           N  
ATOM   1420  CA  ASP A 185      -2.662   9.175 -11.452  1.00 76.28           C  
ATOM   1421  C   ASP A 185      -3.002  10.368 -12.351  1.00 76.48           C  
ATOM   1422  O   ASP A 185      -2.163  10.865 -13.110  1.00 70.24           O  
ATOM   1423  CB  ASP A 185      -1.153   9.006 -11.243  1.00 71.23           C  
ATOM   1424  CG  ASP A 185      -0.537  10.220 -10.554  1.00 68.73           C  
ATOM   1425  OD1 ASP A 185      -1.300  11.079 -10.051  1.00 64.48           O  
ATOM   1426  OD2 ASP A 185       0.699  10.283 -10.508  1.00 64.93           O1-
ATOM   1427  N   PRO A 186      -4.261  10.860 -12.292  1.00 78.36           N  
ATOM   1428  CA  PRO A 186      -4.702  11.946 -13.161  1.00 77.13           C  
ATOM   1429  C   PRO A 186      -4.077  13.305 -12.824  1.00 77.37           C  
ATOM   1430  O   PRO A 186      -4.175  14.232 -13.618  1.00 69.67           O  
ATOM   1431  CB  PRO A 186      -6.226  11.973 -13.002  1.00 72.60           C  
ATOM   1432  CG  PRO A 186      -6.437  11.448 -11.598  1.00 74.73           C  
ATOM   1433  CD  PRO A 186      -5.344  10.400 -11.444  1.00 78.32           C  
ATOM   1434  N   VAL A 187      -3.450  13.444 -11.649  1.00 78.42           N  
ATOM   1435  CA  VAL A 187      -2.871  14.701 -11.149  1.00 77.44           C  
ATOM   1436  C   VAL A 187      -1.351  14.673 -11.031  1.00 76.73           C  
ATOM   1437  O   VAL A 187      -0.761  15.693 -10.672  1.00 70.04           O  
ATOM   1438  CB  VAL A 187      -3.537  15.140  -9.823  1.00 74.81           C  
ATOM   1439  CG1 VAL A 187      -4.990  15.557 -10.055  1.00 70.74           C  
ATOM   1440  CG2 VAL A 187      -3.517  14.046  -8.763  1.00 70.86           C  
ATOM   1441  N   GLY A 188      -0.698  13.558 -11.349  1.00 73.80           N  
ATOM   1442  CA  GLY A 188       0.760  13.440 -11.377  1.00 73.06           C  
ATOM   1443  C   GLY A 188       1.413  13.496  -9.993  1.00 74.47           C  
ATOM   1444  O   GLY A 188       2.436  14.160  -9.821  1.00 68.30           O  
ATOM   1445  N   LEU A 189       0.815  12.844  -9.005  1.00 77.70           N  
ATOM   1446  CA  LEU A 189       1.310  12.825  -7.620  1.00 78.27           C  
ATOM   1447  C   LEU A 189       2.155  11.583  -7.279  1.00 79.46           C  
ATOM   1448  O   LEU A 189       2.540  11.412  -6.129  1.00 74.34           O  
ATOM   1449  CB  LEU A 189       0.133  12.987  -6.651  1.00 74.18           C  
ATOM   1450  CG  LEU A 189      -0.584  14.351  -6.717  1.00 73.07           C  
ATOM   1451  CD1 LEU A 189      -1.744  14.346  -5.726  1.00 69.18           C  
ATOM   1452  CD2 LEU A 189       0.344  15.513  -6.364  1.00 69.72           C  
ATOM   1453  N   THR A 190       2.445  10.737  -8.256  1.00 77.92           N  
ATOM   1454  CA  THR A 190       3.289   9.563  -8.040  1.00 76.54           C  
ATOM   1455  C   THR A 190       4.737   9.980  -7.834  1.00 77.05           C  
ATOM   1456  O   THR A 190       5.432  10.393  -8.757  1.00 72.19           O  
ATOM   1457  CB  THR A 190       3.178   8.563  -9.197  1.00 72.62           C  
ATOM   1458  CG2 THR A 190       3.969   7.285  -8.922  1.00 63.86           C  
ATOM   1459  OG1 THR A 190       1.834   8.169  -9.337  1.00 64.52           O  
ATOM   1460  N   THR A 191       5.192   9.848  -6.593  1.00 76.71           N  
ATOM   1461  CA  THR A 191       6.580  10.058  -6.183  1.00 76.27           C  
ATOM   1462  C   THR A 191       6.979   8.941  -5.223  1.00 77.78           C  
ATOM   1463  O   THR A 191       6.110   8.335  -4.592  1.00 74.57           O  
ATOM   1464  CB  THR A 191       6.777  11.420  -5.483  1.00 73.10           C  
ATOM   1465  CG2 THR A 191       6.362  12.612  -6.345  1.00 64.67           C  
ATOM   1466  OG1 THR A 191       6.022  11.488  -4.292  1.00 66.73           O  
ATOM   1467  N   ASP A 192       8.273   8.725  -5.039  1.00 78.16           N  
ATOM   1468  CA  ASP A 192       8.775   7.750  -4.062  1.00 77.86           C  
ATOM   1469  C   ASP A 192       8.217   8.001  -2.650  1.00 80.06           C  
ATOM   1470  O   ASP A 192       7.784   7.083  -1.957  1.00 77.64           O  
ATOM   1471  CB  ASP A 192      10.303   7.829  -4.013  1.00 74.21           C  
ATOM   1472  CG  ASP A 192      11.001   7.219  -5.224  1.00 69.35           C  
ATOM   1473  OD1 ASP A 192      10.304   6.693  -6.115  1.00 63.62           O  
ATOM   1474  OD2 ASP A 192      12.250   7.234  -5.210  1.00 65.19           O1-
ATOM   1475  N   TYR A 193       8.164   9.267  -2.253  1.00 79.97           N  
ATOM   1476  CA  TYR A 193       7.596   9.665  -0.972  1.00 80.85           C  
ATOM   1477  C   TYR A 193       6.126   9.257  -0.847  1.00 82.04           C  
ATOM   1478  O   TYR A 193       5.733   8.656   0.151  1.00 80.19           O  
ATOM   1479  CB  TYR A 193       7.759  11.181  -0.784  1.00 78.64           C  
ATOM   1480  CG  TYR A 193       7.191  11.663   0.531  1.00 78.25           C  
ATOM   1481  CD1 TYR A 193       5.856  12.118   0.617  1.00 74.74           C  
ATOM   1482  CD2 TYR A 193       7.975  11.624   1.707  1.00 73.97           C  
ATOM   1483  CE1 TYR A 193       5.316  12.511   1.844  1.00 71.31           C  
ATOM   1484  CE2 TYR A 193       7.444  12.020   2.942  1.00 70.87           C  
ATOM   1485  CZ  TYR A 193       6.105  12.457   3.004  1.00 71.32           C  
ATOM   1486  OH  TYR A 193       5.576  12.825   4.215  1.00 68.24           O  
ATOM   1487  N   ASN A 194       5.316   9.541  -1.866  1.00 82.72           N  
ATOM   1488  CA  ASN A 194       3.896   9.217  -1.842  1.00 84.04           C  
ATOM   1489  C   ASN A 194       3.642   7.710  -1.922  1.00 85.15           C  
ATOM   1490  O   ASN A 194       2.741   7.223  -1.242  1.00 83.79           O  
ATOM   1491  CB  ASN A 194       3.171   9.977  -2.956  1.00 83.53           C  
ATOM   1492  CG  ASN A 194       3.042  11.468  -2.685  1.00 81.60           C  
ATOM   1493  ND2 ASN A 194       2.739  12.240  -3.706  1.00 74.19           N  
ATOM   1494  OD1 ASN A 194       3.195  11.953  -1.578  1.00 73.99           O  
ATOM   1495  N   ARG A 195       4.467   6.954  -2.669  1.00 84.74           N  
ATOM   1496  CA  ARG A 195       4.406   5.478  -2.684  1.00 85.15           C  
ATOM   1497  C   ARG A 195       4.671   4.909  -1.291  1.00 86.23           C  
ATOM   1498  O   ARG A 195       3.907   4.080  -0.802  1.00 84.68           O  
ATOM   1499  CB  ARG A 195       5.408   4.902  -3.697  1.00 83.16           C  
ATOM   1500  CG  ARG A 195       4.985   5.071  -5.166  1.00 80.09           C  
ATOM   1501  CD  ARG A 195       5.981   4.367  -6.089  1.00 75.29           C  
ATOM   1502  NE  ARG A 195       5.623   4.425  -7.526  1.00 70.95           N  
ATOM   1503  CZ  ARG A 195       4.896   3.551  -8.214  1.00 65.53           C  
ATOM   1504  NH1 ARG A 195       4.321   2.522  -7.679  1.00 59.34           N1+
ATOM   1505  NH2 ARG A 195       4.741   3.685  -9.496  1.00 59.37           N  
ATOM   1506  N   GLN A 196       5.706   5.384  -0.606  1.00 84.14           N  
ATOM   1507  CA  GLN A 196       6.000   4.918   0.751  1.00 84.84           C  
ATOM   1508  C   GLN A 196       4.943   5.381   1.763  1.00 86.45           C  
ATOM   1509  O   GLN A 196       4.561   4.613   2.647  1.00 85.37           O  
ATOM   1510  CB  GLN A 196       7.409   5.354   1.148  1.00 82.56           C  
ATOM   1511  CG  GLN A 196       7.809   4.799   2.520  1.00 77.81           C  
ATOM   1512  CD  GLN A 196       9.313   4.718   2.732  1.00 73.40           C  
ATOM   1513  NE2 GLN A 196       9.788   4.632   3.946  1.00 63.82           N  
ATOM   1514  OE1 GLN A 196      10.096   4.689   1.811  1.00 66.58           O  
ATOM   1515  N   ALA A 197       4.433   6.599   1.631  1.00 87.18           N  
ATOM   1516  CA  ALA A 197       3.358   7.116   2.464  1.00 88.21           C  
ATOM   1517  C   ALA A 197       2.067   6.308   2.295  1.00 89.56           C  
ATOM   1518  O   ALA A 197       1.423   5.984   3.287  1.00 88.71           O  
ATOM   1519  CB  ALA A 197       3.139   8.602   2.146  1.00 87.43           C  
ATOM   1520  N   GLU A 198       1.717   5.925   1.069  1.00 89.51           N  
ATOM   1521  CA  GLU A 198       0.573   5.063   0.794  1.00 90.54           C  
ATOM   1522  C   GLU A 198       0.711   3.714   1.504  1.00 91.48           C  
ATOM   1523  O   GLU A 198      -0.175   3.342   2.271  1.00 90.69           O  
ATOM   1524  CB  GLU A 198       0.377   4.893  -0.721  1.00 89.17           C  
ATOM   1525  CG  GLU A 198      -0.834   4.011  -1.042  1.00 86.63           C  
ATOM   1526  CD  GLU A 198      -1.199   3.959  -2.527  1.00 86.12           C  
ATOM   1527  OE1 GLU A 198      -2.405   3.877  -2.822  1.00 80.11           O  
ATOM   1528  OE2 GLU A 198      -0.299   3.944  -3.388  1.00 78.75           O1-
ATOM   1529  N   VAL A 199       1.845   3.022   1.339  1.00 89.01           N  
ATOM   1530  CA  VAL A 199       2.079   1.723   1.988  1.00 90.01           C  
ATOM   1531  C   VAL A 199       1.992   1.840   3.509  1.00 90.80           C  
ATOM   1532  O   VAL A 199       1.356   1.016   4.163  1.00 90.22           O  
ATOM   1533  CB  VAL A 199       3.428   1.126   1.564  1.00 89.14           C  
ATOM   1534  CG1 VAL A 199       3.763  -0.152   2.337  1.00 83.09           C  
ATOM   1535  CG2 VAL A 199       3.409   0.761   0.084  1.00 83.23           C  
ATOM   1536  N   ARG A 200       2.577   2.877   4.102  1.00 91.05           N  
ATOM   1537  CA  ARG A 200       2.567   3.065   5.556  1.00 91.21           C  
ATOM   1538  C   ARG A 200       1.185   3.409   6.103  1.00 93.04           C  
ATOM   1539  O   ARG A 200       0.798   2.874   7.134  1.00 92.35           O  
ATOM   1540  CB  ARG A 200       3.587   4.128   5.950  1.00 88.68           C  
ATOM   1541  CG  ARG A 200       5.013   3.631   5.691  1.00 84.43           C  
ATOM   1542  CD  ARG A 200       6.026   4.659   6.164  1.00 78.58           C  
ATOM   1543  NE  ARG A 200       6.080   4.658   7.633  1.00 73.88           N  
ATOM   1544  CZ  ARG A 200       6.928   5.345   8.357  1.00 69.32           C  
ATOM   1545  NH1 ARG A 200       7.754   6.195   7.824  1.00 63.87           N1+
ATOM   1546  NH2 ARG A 200       6.965   5.179   9.633  1.00 63.25           N  
ATOM   1547  N   ASN A 201       0.414   4.242   5.389  1.00 92.62           N  
ATOM   1548  CA  ASN A 201      -0.977   4.512   5.740  1.00 94.29           C  
ATOM   1549  C   ASN A 201      -1.842   3.259   5.562  1.00 95.01           C  
ATOM   1550  O   ASN A 201      -2.696   2.994   6.402  1.00 94.57           O  
ATOM   1551  CB  ASN A 201      -1.517   5.697   4.918  1.00 93.99           C  
ATOM   1552  CG  ASN A 201      -1.097   7.051   5.472  1.00 92.97           C  
ATOM   1553  ND2 ASN A 201       0.020   7.578   5.035  1.00 85.11           N  
ATOM   1554  OD1 ASN A 201      -1.765   7.651   6.293  1.00 83.94           O  
ATOM   1555  N   CYS A 202      -1.594   2.443   4.519  1.00 93.68           N  
ATOM   1556  CA  CYS A 202      -2.264   1.161   4.319  1.00 94.37           C  
ATOM   1557  C   CYS A 202      -2.052   0.211   5.501  1.00 95.27           C  
ATOM   1558  O   CYS A 202      -3.013  -0.310   6.048  1.00 94.37           O  
ATOM   1559  CB  CYS A 202      -1.761   0.508   3.016  1.00 93.60           C  
ATOM   1560  SG  CYS A 202      -2.498   1.286   1.572  1.00 89.86           S  
ATOM   1561  N   ARG A 203      -0.808   0.027   5.945  1.00 93.79           N  
ATOM   1562  CA  ARG A 203      -0.471  -0.823   7.096  1.00 94.36           C  
ATOM   1563  C   ARG A 203      -1.139  -0.330   8.378  1.00 95.39           C  
ATOM   1564  O   ARG A 203      -1.748  -1.120   9.098  1.00 94.55           O  
ATOM   1565  CB  ARG A 203       1.048  -0.878   7.274  1.00 93.16           C  
ATOM   1566  CG  ARG A 203       1.720  -1.690   6.154  1.00 91.55           C  
ATOM   1567  CD  ARG A 203       3.234  -1.571   6.214  1.00 89.64           C  
ATOM   1568  NE  ARG A 203       3.849  -2.327   5.125  1.00 87.78           N  
ATOM   1569  CZ  ARG A 203       5.097  -2.331   4.735  1.00 86.27           C  
ATOM   1570  NH1 ARG A 203       6.021  -1.626   5.325  1.00 82.15           N1+
ATOM   1571  NH2 ARG A 203       5.451  -3.062   3.717  1.00 83.33           N  
ATOM   1572  N   LEU A 204      -1.099   0.973   8.632  1.00 95.12           N  
ATOM   1573  CA  LEU A 204      -1.771   1.577   9.777  1.00 95.70           C  
ATOM   1574  C   LEU A 204      -3.287   1.370   9.721  1.00 96.26           C  
ATOM   1575  O   LEU A 204      -3.891   1.003  10.723  1.00 95.73           O  
ATOM   1576  CB  LEU A 204      -1.400   3.067   9.838  1.00 95.10           C  
ATOM   1577  CG  LEU A 204      -2.041   3.825  11.017  1.00 89.75           C  
ATOM   1578  CD1 LEU A 204      -1.606   3.266  12.368  1.00 85.59           C  
ATOM   1579  CD2 LEU A 204      -1.629   5.293  10.946  1.00 85.81           C  
ATOM   1580  N   ALA A 205      -3.906   1.548   8.558  1.00 96.39           N  
ATOM   1581  CA  ALA A 205      -5.341   1.357   8.380  1.00 96.65           C  
ATOM   1582  C   ALA A 205      -5.765  -0.105   8.544  1.00 96.85           C  
ATOM   1583  O   ALA A 205      -6.797  -0.368   9.155  1.00 96.13           O  
ATOM   1584  CB  ALA A 205      -5.744   1.903   7.017  1.00 96.30           C  
ATOM   1585  N   MET A 206      -4.962  -1.065   8.071  1.00 96.81           N  
ATOM   1586  CA  MET A 206      -5.216  -2.489   8.286  1.00 97.04           C  
ATOM   1587  C   MET A 206      -5.195  -2.843   9.774  1.00 97.09           C  
ATOM   1588  O   MET A 206      -6.106  -3.513  10.262  1.00 96.49           O  
ATOM   1589  CB  MET A 206      -4.203  -3.340   7.526  1.00 96.69           C  
ATOM   1590  CG  MET A 206      -4.463  -3.364   6.021  1.00 95.31           C  
ATOM   1591  SD  MET A 206      -3.424  -4.507   5.092  1.00 93.89           S  
ATOM   1592  CE  MET A 206      -1.899  -3.581   4.982  1.00 86.38           C  
ATOM   1593  N   LEU A 207      -4.208  -2.335  10.520  1.00 96.36           N  
ATOM   1594  CA  LEU A 207      -4.151  -2.509  11.969  1.00 96.08           C  
ATOM   1595  C   LEU A 207      -5.337  -1.840  12.671  1.00 95.91           C  
ATOM   1596  O   LEU A 207      -5.926  -2.440  13.573  1.00 94.87           O  
ATOM   1597  CB  LEU A 207      -2.834  -1.950  12.520  1.00 95.17           C  
ATOM   1598  CG  LEU A 207      -1.576  -2.765  12.156  1.00 90.35           C  
ATOM   1599  CD1 LEU A 207      -0.345  -2.026  12.684  1.00 86.50           C  
ATOM   1600  CD2 LEU A 207      -1.606  -4.163  12.776  1.00 85.64           C  
ATOM   1601  N   ALA A 208      -5.733  -0.647  12.242  1.00 96.41           N  
ATOM   1602  CA  ALA A 208      -6.890   0.049  12.784  1.00 96.22           C  
ATOM   1603  C   ALA A 208      -8.192  -0.722  12.531  1.00 96.14           C  
ATOM   1604  O   ALA A 208      -8.976  -0.913  13.455  1.00 95.07           O  
ATOM   1605  CB  ALA A 208      -6.943   1.463  12.201  1.00 95.84           C  
ATOM   1606  N   ALA A 209      -8.401  -1.236  11.320  1.00 95.56           N  
ATOM   1607  CA  ALA A 209      -9.579  -2.025  10.983  1.00 95.14           C  
ATOM   1608  C   ALA A 209      -9.647  -3.336  11.790  1.00 94.76           C  
ATOM   1609  O   ALA A 209     -10.708  -3.695  12.293  1.00 93.04           O  
ATOM   1610  CB  ALA A 209      -9.574  -2.284   9.476  1.00 94.60           C  
ATOM   1611  N   LEU A 210      -8.505  -4.014  11.974  1.00 94.93           N  
ATOM   1612  CA  LEU A 210      -8.413  -5.170  12.863  1.00 94.50           C  
ATOM   1613  C   LEU A 210      -8.732  -4.787  14.317  1.00 94.33           C  
ATOM   1614  O   LEU A 210      -9.453  -5.508  15.001  1.00 93.18           O  
ATOM   1615  CB  LEU A 210      -7.016  -5.788  12.731  1.00 93.99           C  
ATOM   1616  CG  LEU A 210      -6.787  -7.031  13.615  1.00 90.96           C  
ATOM   1617  CD1 LEU A 210      -7.718  -8.180  13.239  1.00 86.43           C  
ATOM   1618  CD2 LEU A 210      -5.350  -7.499  13.473  1.00 85.59           C  
ATOM   1619  N   GLY A 211      -8.222  -3.647  14.763  1.00 94.80           N  
ATOM   1620  CA  GLY A 211      -8.536  -3.068  16.065  1.00 94.12           C  
ATOM   1621  C   GLY A 211     -10.027  -2.837  16.243  1.00 94.34           C  
ATOM   1622  O   GLY A 211     -10.593  -3.306  17.217  1.00 93.42           O  
ATOM   1623  N   PHE A 212     -10.694  -2.206  15.282  1.00 94.61           N  
ATOM   1624  CA  PHE A 212     -12.131  -1.952  15.342  1.00 94.37           C  
ATOM   1625  C   PHE A 212     -12.950  -3.241  15.445  1.00 93.78           C  
ATOM   1626  O   PHE A 212     -13.863  -3.328  16.259  1.00 91.66           O  
ATOM   1627  CB  PHE A 212     -12.573  -1.141  14.120  1.00 93.82           C  
ATOM   1628  CG  PHE A 212     -12.019   0.267  13.981  1.00 94.45           C  
ATOM   1629  CD1 PHE A 212     -11.213   0.861  14.964  1.00 90.66           C  
ATOM   1630  CD2 PHE A 212     -12.345   0.997  12.830  1.00 91.13           C  
ATOM   1631  CE1 PHE A 212     -10.743   2.171  14.811  1.00 89.93           C  
ATOM   1632  CE2 PHE A 212     -11.878   2.309  12.674  1.00 90.35           C  
ATOM   1633  CZ  PHE A 212     -11.081   2.893  13.666  1.00 91.58           C  
ATOM   1634  N   ALA A 213     -12.589  -4.268  14.671  1.00 93.58           N  
ATOM   1635  CA  ALA A 213     -13.281  -5.554  14.725  1.00 92.41           C  
ATOM   1636  C   ALA A 213     -13.084  -6.265  16.069  1.00 92.37           C  
ATOM   1637  O   ALA A 213     -14.041  -6.787  16.651  1.00 90.44           O  
ATOM   1638  CB  ALA A 213     -12.786  -6.409  13.559  1.00 91.22           C  
ATOM   1639  N   THR A 214     -11.860  -6.272  16.591  1.00 93.36           N  
ATOM   1640  CA  THR A 214     -11.564  -6.917  17.878  1.00 93.00           C  
ATOM   1641  C   THR A 214     -12.144  -6.145  19.055  1.00 92.62           C  
ATOM   1642  O   THR A 214     -12.722  -6.758  19.954  1.00 90.35           O  
ATOM   1643  CB  THR A 214     -10.064  -7.143  18.081  1.00 91.89           C  
ATOM   1644  CG2 THR A 214      -9.507  -8.162  17.092  1.00 77.24           C  
ATOM   1645  OG1 THR A 214      -9.336  -5.963  17.907  1.00 76.64           O  
ATOM   1646  N   GLN A 215     -12.089  -4.823  19.032  1.00 93.49           N  
ATOM   1647  CA  GLN A 215     -12.718  -3.966  20.041  1.00 93.10           C  
ATOM   1648  C   GLN A 215     -14.234  -4.135  20.047  1.00 93.05           C  
ATOM   1649  O   GLN A 215     -14.804  -4.294  21.112  1.00 91.42           O  
ATOM   1650  CB  GLN A 215     -12.349  -2.496  19.801  1.00 91.94           C  
ATOM   1651  CG  GLN A 215     -10.905  -2.198  20.193  1.00 90.06           C  
ATOM   1652  CD  GLN A 215     -10.420  -0.820  19.745  1.00 90.20           C  
ATOM   1653  NE2 GLN A 215     -11.264   0.183  19.705  1.00 79.74           N  
ATOM   1654  OE1 GLN A 215      -9.259  -0.644  19.426  1.00 82.87           O  
ATOM   1655  N   ALA A 216     -14.876  -4.210  18.878  1.00 92.02           N  
ATOM   1656  CA  ALA A 216     -16.305  -4.490  18.780  1.00 90.71           C  
ATOM   1657  C   ALA A 216     -16.675  -5.830  19.426  1.00 90.72           C  
ATOM   1658  O   ALA A 216     -17.665  -5.921  20.152  1.00 88.32           O  
ATOM   1659  CB  ALA A 216     -16.700  -4.471  17.299  1.00 89.85           C  
ATOM   1660  N   TYR A 217     -15.869  -6.875  19.214  1.00 90.77           N  
ATOM   1661  CA  TYR A 217     -16.087  -8.177  19.833  1.00 89.45           C  
ATOM   1662  C   TYR A 217     -15.895  -8.159  21.354  1.00 89.00           C  
ATOM   1663  O   TYR A 217     -16.651  -8.799  22.085  1.00 86.68           O  
ATOM   1664  CB  TYR A 217     -15.153  -9.205  19.176  1.00 88.83           C  
ATOM   1665  CG  TYR A 217     -15.176 -10.548  19.867  1.00 87.72           C  
ATOM   1666  CD1 TYR A 217     -14.108 -10.935  20.705  1.00 82.50           C  
ATOM   1667  CD2 TYR A 217     -16.283 -11.410  19.717  1.00 82.47           C  
ATOM   1668  CE1 TYR A 217     -14.153 -12.161  21.383  1.00 80.18           C  
ATOM   1669  CE2 TYR A 217     -16.328 -12.639  20.390  1.00 80.42           C  
ATOM   1670  CZ  TYR A 217     -15.262 -13.005  21.223  1.00 81.43           C  
ATOM   1671  OH  TYR A 217     -15.312 -14.204  21.891  1.00 80.93           O  
ATOM   1672  N   VAL A 218     -14.875  -7.441  21.838  1.00 91.36           N  
ATOM   1673  CA  VAL A 218     -14.485  -7.427  23.252  1.00 90.62           C  
ATOM   1674  C   VAL A 218     -15.362  -6.488  24.071  1.00 89.96           C  
ATOM   1675  O   VAL A 218     -15.894  -6.898  25.109  1.00 86.85           O  
ATOM   1676  CB  VAL A 218     -12.988  -7.092  23.393  1.00 89.74           C  
ATOM   1677  CG1 VAL A 218     -12.570  -6.858  24.843  1.00 82.77           C  
ATOM   1678  CG2 VAL A 218     -12.139  -8.252  22.863  1.00 84.81           C  
ATOM   1679  N   THR A 219     -15.532  -5.243  23.611  1.00 90.54           N  
ATOM   1680  CA  THR A 219     -16.195  -4.172  24.376  1.00 89.08           C  
ATOM   1681  C   THR A 219     -17.673  -4.016  24.036  1.00 88.24           C  
ATOM   1682  O   THR A 219     -18.437  -3.483  24.837  1.00 81.72           O  
ATOM   1683  CB  THR A 219     -15.491  -2.825  24.182  1.00 86.34           C  
ATOM   1684  CG2 THR A 219     -13.988  -2.890  24.448  1.00 74.38           C  
ATOM   1685  OG1 THR A 219     -15.681  -2.345  22.873  1.00 75.31           O  
ATOM   1686  N   GLY A 220     -18.096  -4.435  22.839  1.00 87.80           N  
ATOM   1687  CA  GLY A 220     -19.447  -4.194  22.345  1.00 86.96           C  
ATOM   1688  C   GLY A 220     -19.750  -2.726  22.026  1.00 88.20           C  
ATOM   1689  O   GLY A 220     -20.918  -2.377  21.835  1.00 84.02           O  
ATOM   1690  N   LYS A 221     -18.728  -1.864  21.962  1.00 87.28           N  
ATOM   1691  CA  LYS A 221     -18.850  -0.430  21.663  1.00 87.11           C  
ATOM   1692  C   LYS A 221     -18.123  -0.067  20.372  1.00 87.53           C  
ATOM   1693  O   LYS A 221     -17.262  -0.804  19.895  1.00 82.33           O  
ATOM   1694  CB  LYS A 221     -18.299   0.400  22.832  1.00 84.00           C  
ATOM   1695  CG  LYS A 221     -19.086   0.231  24.141  1.00 83.01           C  
ATOM   1696  CD  LYS A 221     -18.485   1.199  25.163  1.00 79.60           C  
ATOM   1697  CE  LYS A 221     -19.180   1.160  26.518  1.00 73.46           C  
ATOM   1698  NZ  LYS A 221     -18.570   2.174  27.403  1.00 65.87           N1+
ATOM   1699  N   GLY A 222     -18.466   1.088  19.815  1.00 87.78           N  
ATOM   1700  CA  GLY A 222     -17.776   1.630  18.660  1.00 88.22           C  
ATOM   1701  C   GLY A 222     -16.365   2.117  18.991  1.00 90.50           C  
ATOM   1702  O   GLY A 222     -16.007   2.307  20.155  1.00 87.93           O  
ATOM   1703  N   PRO A 223     -15.523   2.314  17.969  1.00 90.80           N  
ATOM   1704  CA  PRO A 223     -14.137   2.736  18.166  1.00 91.38           C  
ATOM   1705  C   PRO A 223     -13.989   4.146  18.736  1.00 92.07           C  
ATOM   1706  O   PRO A 223     -13.029   4.378  19.472  1.00 89.48           O  
ATOM   1707  CB  PRO A 223     -13.488   2.612  16.789  1.00 89.43           C  
ATOM   1708  CG  PRO A 223     -14.655   2.716  15.817  1.00 87.21           C  
ATOM   1709  CD  PRO A 223     -15.797   2.055  16.572  1.00 90.28           C  
ATOM   1710  N   LEU A 224     -14.890   5.079  18.456  1.00 91.55           N  
ATOM   1711  CA  LEU A 224     -14.841   6.417  19.046  1.00 91.79           C  
ATOM   1712  C   LEU A 224     -15.199   6.373  20.534  1.00 91.54           C  
ATOM   1713  O   LEU A 224     -14.493   6.986  21.332  1.00 89.54           O  
ATOM   1714  CB  LEU A 224     -15.765   7.396  18.305  1.00 90.36           C  
ATOM   1715  CG  LEU A 224     -15.333   7.747  16.877  1.00 85.78           C  
ATOM   1716  CD1 LEU A 224     -16.363   8.680  16.249  1.00 81.24           C  
ATOM   1717  CD2 LEU A 224     -13.984   8.466  16.841  1.00 81.74           C  
ATOM   1718  N   ASP A 225     -16.205   5.599  20.916  1.00 91.08           N  
ATOM   1719  CA  ASP A 225     -16.552   5.391  22.324  1.00 90.16           C  
ATOM   1720  C   ASP A 225     -15.394   4.759  23.093  1.00 90.86           C  
ATOM   1721  O   ASP A 225     -15.031   5.234  24.167  1.00 88.08           O  
ATOM   1722  CB  ASP A 225     -17.805   4.521  22.448  1.00 87.57           C  
ATOM   1723  CG  ASP A 225     -19.118   5.234  22.169  1.00 81.19           C  
ATOM   1724  OD1 ASP A 225     -19.119   6.486  22.105  1.00 72.96           O  
ATOM   1725  OD2 ASP A 225     -20.140   4.517  22.087  1.00 73.60           O1-
ATOM   1726  N   ASN A 226     -14.742   3.744  22.515  1.00 91.77           N  
ATOM   1727  CA  ASN A 226     -13.565   3.128  23.116  1.00 92.14           C  
ATOM   1728  C   ASN A 226     -12.404   4.118  23.296  1.00 92.45           C  
ATOM   1729  O   ASN A 226     -11.713   4.083  24.313  1.00 90.38           O  
ATOM   1730  CB  ASN A 226     -13.099   1.950  22.241  1.00 91.39           C  
ATOM   1731  CG  ASN A 226     -14.016   0.737  22.329  1.00 90.26           C  
ATOM   1732  ND2 ASN A 226     -14.054  -0.059  21.287  1.00 82.16           N  
ATOM   1733  OD1 ASN A 226     -14.653   0.464  23.317  1.00 81.23           O  
ATOM   1734  N   ALA A 227     -12.176   5.009  22.333  1.00 92.08           N  
ATOM   1735  CA  ALA A 227     -11.153   6.042  22.440  1.00 92.09           C  
ATOM   1736  C   ALA A 227     -11.487   7.051  23.543  1.00 92.36           C  
ATOM   1737  O   ALA A 227     -10.609   7.417  24.324  1.00 90.91           O  
ATOM   1738  CB  ALA A 227     -10.975   6.720  21.085  1.00 91.59           C  
ATOM   1739  N   VAL A 228     -12.741   7.483  23.645  1.00 92.75           N  
ATOM   1740  CA  VAL A 228     -13.194   8.408  24.688  1.00 92.16           C  
ATOM   1741  C   VAL A 228     -13.093   7.774  26.072  1.00 92.18           C  
ATOM   1742  O   VAL A 228     -12.602   8.429  26.995  1.00 90.10           O  
ATOM   1743  CB  VAL A 228     -14.619   8.900  24.398  1.00 91.03           C  
ATOM   1744  CG1 VAL A 228     -15.210   9.697  25.565  1.00 85.12           C  
ATOM   1745  CG2 VAL A 228     -14.635   9.825  23.178  1.00 85.04           C  
ATOM   1746  N   ASP A 229     -13.502   6.522  26.225  1.00 92.16           N  
ATOM   1747  CA  ASP A 229     -13.390   5.784  27.485  1.00 91.45           C  
ATOM   1748  C   ASP A 229     -11.924   5.653  27.918  1.00 92.10           C  
ATOM   1749  O   ASP A 229     -11.588   5.952  29.064  1.00 89.73           O  
ATOM   1750  CB  ASP A 229     -14.056   4.411  27.351  1.00 88.97           C  
ATOM   1751  CG  ASP A 229     -15.588   4.425  27.385  1.00 83.88           C  
ATOM   1752  OD1 ASP A 229     -16.180   5.460  27.771  1.00 77.70           O  
ATOM   1753  OD2 ASP A 229     -16.201   3.367  27.107  1.00 79.27           O1-
ATOM   1754  N   HIS A 230     -11.031   5.302  26.988  1.00 90.78           N  
ATOM   1755  CA  HIS A 230      -9.599   5.186  27.265  1.00 91.28           C  
ATOM   1756  C   HIS A 230      -8.952   6.526  27.629  1.00 91.89           C  
ATOM   1757  O   HIS A 230      -8.105   6.584  28.512  1.00 90.25           O  
ATOM   1758  CB  HIS A 230      -8.896   4.564  26.067  1.00 91.14           C  
ATOM   1759  CG  HIS A 230      -7.426   4.319  26.305  1.00 92.03           C  
ATOM   1760  CD2 HIS A 230      -6.364   4.930  25.694  1.00 88.59           C  
ATOM   1761  ND1 HIS A 230      -6.897   3.463  27.252  1.00 85.53           N  
ATOM   1762  CE1 HIS A 230      -5.558   3.563  27.205  1.00 87.85           C  
ATOM   1763  NE2 HIS A 230      -5.204   4.442  26.265  1.00 88.87           N  
ATOM   1764  N   LEU A 231      -9.348   7.618  26.986  1.00 93.39           N  
ATOM   1765  CA  LEU A 231      -8.834   8.955  27.315  1.00 93.59           C  
ATOM   1766  C   LEU A 231      -9.320   9.454  28.680  1.00 93.23           C  
ATOM   1767  O   LEU A 231      -8.609  10.223  29.327  1.00 92.13           O  
ATOM   1768  CB  LEU A 231      -9.240   9.942  26.215  1.00 93.14           C  
ATOM   1769  CG  LEU A 231      -8.459   9.783  24.899  1.00 87.98           C  
ATOM   1770  CD1 LEU A 231      -9.080  10.691  23.838  1.00 83.44           C  
ATOM   1771  CD2 LEU A 231      -6.992  10.177  25.050  1.00 83.35           C  
ATOM   1772  N   ARG A 232     -10.495   9.037  29.120  1.00 92.32           N  
ATOM   1773  CA  ARG A 232     -11.036   9.401  30.438  1.00 91.22           C  
ATOM   1774  C   ARG A 232     -10.403   8.601  31.571  1.00 91.00           C  
ATOM   1775  O   ARG A 232     -10.155   9.161  32.630  1.00 86.59           O  
ATOM   1776  CB  ARG A 232     -12.555   9.191  30.455  1.00 89.02           C  
ATOM   1777  CG  ARG A 232     -13.283  10.306  29.693  1.00 79.88           C  
ATOM   1778  CD  ARG A 232     -14.776   9.983  29.656  1.00 75.73           C  
ATOM   1779  NE  ARG A 232     -15.533  11.055  29.000  1.00 67.31           N  
ATOM   1780  CZ  ARG A 232     -16.843  11.073  28.834  1.00 61.30           C  
ATOM   1781  NH1 ARG A 232     -17.591  10.097  29.272  1.00 56.12           N1+
ATOM   1782  NH2 ARG A 232     -17.419  12.065  28.220  1.00 54.29           N  
ATOM   1783  N   ASP A 233     -10.178   7.320  31.353  1.00 90.08           N  
ATOM   1784  CA  ASP A 233      -9.567   6.434  32.340  1.00 89.34           C  
ATOM   1785  C   ASP A 233      -8.647   5.418  31.647  1.00 90.23           C  
ATOM   1786  O   ASP A 233      -9.029   4.266  31.398  1.00 85.21           O  
ATOM   1787  CB  ASP A 233     -10.645   5.758  33.187  1.00 84.89           C  
ATOM   1788  CG  ASP A 233     -10.057   4.859  34.274  1.00 78.33           C  
ATOM   1789  OD1 ASP A 233      -8.825   4.897  34.494  1.00 70.78           O  
ATOM   1790  OD2 ASP A 233     -10.844   4.103  34.879  1.00 72.62           O1-
ATOM   1791  N   PRO A 234      -7.401   5.814  31.329  1.00 90.43           N  
ATOM   1792  CA  PRO A 234      -6.490   4.963  30.569  1.00 89.63           C  
ATOM   1793  C   PRO A 234      -6.034   3.716  31.326  1.00 89.77           C  
ATOM   1794  O   PRO A 234      -5.643   2.727  30.701  1.00 86.43           O  
ATOM   1795  CB  PRO A 234      -5.308   5.873  30.212  1.00 87.43           C  
ATOM   1796  CG  PRO A 234      -5.322   6.943  31.297  1.00 88.19           C  
ATOM   1797  CD  PRO A 234      -6.798   7.111  31.594  1.00 91.75           C  
ATOM   1798  N   PHE A 235      -6.080   3.705  32.635  1.00 90.75           N  
ATOM   1799  CA  PHE A 235      -5.680   2.549  33.443  1.00 90.16           C  
ATOM   1800  C   PHE A 235      -6.848   1.596  33.718  1.00 89.36           C  
ATOM   1801  O   PHE A 235      -6.634   0.385  33.802  1.00 84.70           O  
ATOM   1802  CB  PHE A 235      -5.043   3.039  34.744  1.00 89.04           C  
ATOM   1803  CG  PHE A 235      -3.798   3.870  34.540  1.00 89.12           C  
ATOM   1804  CD1 PHE A 235      -2.600   3.252  34.129  1.00 83.61           C  
ATOM   1805  CD2 PHE A 235      -3.831   5.263  34.734  1.00 83.24           C  
ATOM   1806  CE1 PHE A 235      -1.446   4.015  33.924  1.00 81.44           C  
ATOM   1807  CE2 PHE A 235      -2.681   6.027  34.525  1.00 81.10           C  
ATOM   1808  CZ  PHE A 235      -1.481   5.409  34.121  1.00 81.95           C  
ATOM   1809  N   GLY A 236      -8.070   2.102  33.819  1.00 88.46           N  
ATOM   1810  CA  GLY A 236      -9.280   1.309  34.008  1.00 87.22           C  
ATOM   1811  C   GLY A 236      -9.961   0.867  32.711  1.00 87.99           C  
ATOM   1812  O   GLY A 236     -10.686  -0.128  32.709  1.00 83.34           O  
ATOM   1813  N   GLN A 237      -9.711   1.555  31.595  1.00 87.13           N  
ATOM   1814  CA  GLN A 237     -10.319   1.303  30.289  1.00 87.63           C  
ATOM   1815  C   GLN A 237      -9.266   0.959  29.230  1.00 88.90           C  
ATOM   1816  O   GLN A 237      -8.893   1.766  28.375  1.00 84.23           O  
ATOM   1817  CB  GLN A 237     -11.201   2.490  29.868  1.00 84.85           C  
ATOM   1818  CG  GLN A 237     -12.353   2.768  30.829  1.00 81.28           C  
ATOM   1819  CD  GLN A 237     -13.367   1.629  30.908  1.00 76.27           C  
ATOM   1820  NE2 GLN A 237     -13.909   1.360  32.067  1.00 66.54           N  
ATOM   1821  OE1 GLN A 237     -13.687   0.973  29.923  1.00 68.39           O  
ATOM   1822  N   ASN A 238      -8.774  -0.268  29.288  1.00 88.01           N  
ATOM   1823  CA  ASN A 238      -7.820  -0.822  28.325  1.00 87.82           C  
ATOM   1824  C   ASN A 238      -8.103  -2.314  28.078  1.00 88.24           C  
ATOM   1825  O   ASN A 238      -9.010  -2.899  28.676  1.00 84.83           O  
ATOM   1826  CB  ASN A 238      -6.389  -0.531  28.809  1.00 85.15           C  
ATOM   1827  CG  ASN A 238      -6.057  -1.214  30.114  1.00 83.13           C  
ATOM   1828  ND2 ASN A 238      -5.824  -0.465  31.168  1.00 75.23           N  
ATOM   1829  OD1 ASN A 238      -5.995  -2.432  30.192  1.00 73.06           O  
ATOM   1830  N   ILE A 239      -7.330  -2.945  27.200  1.00 88.47           N  
ATOM   1831  CA  ILE A 239      -7.550  -4.348  26.816  1.00 88.77           C  
ATOM   1832  C   ILE A 239      -7.467  -5.329  27.994  1.00 88.22           C  
ATOM   1833  O   ILE A 239      -8.129  -6.368  27.974  1.00 84.06           O  
ATOM   1834  CB  ILE A 239      -6.570  -4.732  25.684  1.00 86.97           C  
ATOM   1835  CG1 ILE A 239      -7.012  -6.045  25.017  1.00 81.79           C  
ATOM   1836  CG2 ILE A 239      -5.116  -4.803  26.175  1.00 80.79           C  
ATOM   1837  CD1 ILE A 239      -6.270  -6.365  23.720  1.00 78.00           C  
ATOM   1838  N   PHE A 240      -6.691  -5.005  29.033  1.00 88.59           N  
ATOM   1839  CA  PHE A 240      -6.496  -5.876  30.190  1.00 87.52           C  
ATOM   1840  C   PHE A 240      -7.654  -5.815  31.199  1.00 87.17           C  
ATOM   1841  O   PHE A 240      -7.725  -6.655  32.094  1.00 82.63           O  
ATOM   1842  CB  PHE A 240      -5.171  -5.531  30.875  1.00 86.27           C  
ATOM   1843  CG  PHE A 240      -3.974  -5.610  29.954  1.00 87.75           C  
ATOM   1844  CD1 PHE A 240      -3.540  -6.856  29.467  1.00 83.67           C  
ATOM   1845  CD2 PHE A 240      -3.293  -4.443  29.564  1.00 84.19           C  
ATOM   1846  CE1 PHE A 240      -2.442  -6.939  28.607  1.00 82.89           C  
ATOM   1847  CE2 PHE A 240      -2.191  -4.521  28.701  1.00 83.08           C  
ATOM   1848  CZ  PHE A 240      -1.766  -5.765  28.225  1.00 84.26           C  
ATOM   1849  N   THR A 241      -8.575  -4.869  31.046  1.00 87.65           N  
ATOM   1850  CA  THR A 241      -9.701  -4.657  31.965  1.00 86.06           C  
ATOM   1851  C   THR A 241     -11.045  -5.108  31.384  1.00 85.82           C  
ATOM   1852  O   THR A 241     -12.082  -4.915  32.013  1.00 79.63           O  
ATOM   1853  CB  THR A 241      -9.753  -3.198  32.446  1.00 82.55           C  
ATOM   1854  CG2 THR A 241      -8.471  -2.807  33.173  1.00 71.92           C  
ATOM   1855  OG1 THR A 241      -9.915  -2.318  31.361  1.00 75.33           O  
ATOM   1856  N   GLN A 242     -11.035  -5.754  30.205  1.00 85.53           N  
ATOM   1857  CA  GLN A 242     -12.253  -6.137  29.473  1.00 84.05           C  
ATOM   1858  C   GLN A 242     -12.733  -7.583  29.753  1.00 83.82           C  
ATOM   1859  O   GLN A 242     -13.470  -8.170  28.952  1.00 76.23           O  
ATOM   1860  CB  GLN A 242     -12.048  -5.886  27.969  1.00 80.95           C  
ATOM   1861  CG  GLN A 242     -11.708  -4.427  27.637  1.00 80.13           C  
ATOM   1862  CD  GLN A 242     -12.766  -3.436  28.111  1.00 77.63           C  
ATOM   1863  NE2 GLN A 242     -12.365  -2.307  28.643  1.00 69.59           N  
ATOM   1864  OE1 GLN A 242     -13.954  -3.677  28.005  1.00 69.51           O  
ATOM   1865  N   GLY A 243     -12.323  -8.170  30.855  1.00 84.84           N  
ATOM   1866  CA  GLY A 243     -12.713  -9.520  31.251  1.00 83.51           C  
ATOM   1867  C   GLY A 243     -12.143 -10.634  30.369  1.00 85.43           C  
ATOM   1868  O   GLY A 243     -11.100 -10.478  29.733  1.00 79.47           O  
ATOM   1869  N   GLU A 244     -12.850 -11.775  30.313  1.00 85.63           N  
ATOM   1870  CA  GLU A 244     -12.369 -12.983  29.634  1.00 85.93           C  
ATOM   1871  C   GLU A 244     -12.118 -12.785  28.134  1.00 86.98           C  
ATOM   1872  O   GLU A 244     -11.163 -13.332  27.578  1.00 83.16           O  
ATOM   1873  CB  GLU A 244     -13.388 -14.116  29.794  1.00 82.34           C  
ATOM   1874  CG  GLU A 244     -13.525 -14.605  31.233  1.00 71.30           C  
ATOM   1875  CD  GLU A 244     -14.474 -15.810  31.374  1.00 64.42           C  
ATOM   1876  OE1 GLU A 244     -14.481 -16.398  32.467  1.00 57.54           O  
ATOM   1877  OE2 GLU A 244     -15.190 -16.112  30.394  1.00 61.83           O1-
ATOM   1878  N   LYS A 245     -12.944 -11.995  27.459  1.00 85.80           N  
ATOM   1879  CA  LYS A 245     -12.755 -11.708  26.035  1.00 86.39           C  
ATOM   1880  C   LYS A 245     -11.462 -10.925  25.796  1.00 87.66           C  
ATOM   1881  O   LYS A 245     -10.707 -11.250  24.878  1.00 83.66           O  
ATOM   1882  CB  LYS A 245     -13.950 -10.944  25.477  1.00 83.11           C  
ATOM   1883  CG  LYS A 245     -15.237 -11.773  25.434  1.00 82.57           C  
ATOM   1884  CD  LYS A 245     -16.315 -10.919  24.767  1.00 79.79           C  
ATOM   1885  CE  LYS A 245     -17.651 -11.644  24.654  1.00 74.43           C  
ATOM   1886  NZ  LYS A 245     -18.625 -10.771  23.976  1.00 68.00           N1+
ATOM   1887  N   GLY A 246     -11.181  -9.949  26.637  1.00 85.93           N  
ATOM   1888  CA  GLY A 246      -9.946  -9.178  26.589  1.00 85.46           C  
ATOM   1889  C   GLY A 246      -8.714 -10.050  26.829  1.00 87.64           C  
ATOM   1890  O   GLY A 246      -7.777 -10.024  26.027  1.00 85.68           O  
ATOM   1891  N   THR A 247      -8.743 -10.890  27.868  1.00 89.14           N  
ATOM   1892  CA  THR A 247      -7.632 -11.802  28.165  1.00 88.79           C  
ATOM   1893  C   THR A 247      -7.410 -12.836  27.063  1.00 90.07           C  
ATOM   1894  O   THR A 247      -6.268 -13.140  26.740  1.00 88.11           O  
ATOM   1895  CB  THR A 247      -7.819 -12.535  29.503  1.00 85.57           C  
ATOM   1896  CG2 THR A 247      -7.772 -11.569  30.686  1.00 70.58           C  
ATOM   1897  OG1 THR A 247      -9.052 -13.199  29.551  1.00 74.28           O  
ATOM   1898  N   THR A 248      -8.471 -13.308  26.416  1.00 90.22           N  
ATOM   1899  CA  THR A 248      -8.371 -14.215  25.263  1.00 90.08           C  
ATOM   1900  C   THR A 248      -7.660 -13.549  24.085  1.00 91.33           C  
ATOM   1901  O   THR A 248      -6.757 -14.136  23.502  1.00 90.28           O  
ATOM   1902  CB  THR A 248      -9.757 -14.709  24.826  1.00 88.16           C  
ATOM   1903  CG2 THR A 248      -9.672 -15.710  23.675  1.00 74.70           C  
ATOM   1904  OG1 THR A 248     -10.392 -15.369  25.888  1.00 78.67           O  
ATOM   1905  N   VAL A 249      -8.023 -12.311  23.758  1.00 90.46           N  
ATOM   1906  CA  VAL A 249      -7.351 -11.553  22.690  1.00 90.33           C  
ATOM   1907  C   VAL A 249      -5.879 -11.318  23.015  1.00 90.94           C  
ATOM   1908  O   VAL A 249      -5.025 -11.509  22.152  1.00 89.90           O  
ATOM   1909  CB  VAL A 249      -8.093 -10.233  22.404  1.00 88.78           C  
ATOM   1910  CG1 VAL A 249      -7.311  -9.313  21.472  1.00 84.34           C  
ATOM   1911  CG2 VAL A 249      -9.432 -10.524  21.727  1.00 85.22           C  
ATOM   1912  N   VAL A 250      -5.558 -10.960  24.257  1.00 91.03           N  
ATOM   1913  CA  VAL A 250      -4.166 -10.796  24.710  1.00 90.36           C  
ATOM   1914  C   VAL A 250      -3.384 -12.103  24.589  1.00 90.99           C  
ATOM   1915  O   VAL A 250      -2.267 -12.098  24.091  1.00 90.76           O  
ATOM   1916  CB  VAL A 250      -4.109 -10.257  26.154  1.00 88.78           C  
ATOM   1917  CG1 VAL A 250      -2.688 -10.247  26.728  1.00 83.44           C  
ATOM   1918  CG2 VAL A 250      -4.625  -8.820  26.211  1.00 84.00           C  
ATOM   1919  N   ALA A 251      -3.972 -13.232  24.969  1.00 90.68           N  
ATOM   1920  CA  ALA A 251      -3.327 -14.540  24.870  1.00 90.41           C  
ATOM   1921  C   ALA A 251      -3.033 -14.929  23.416  1.00 90.92           C  
ATOM   1922  O   ALA A 251      -1.934 -15.389  23.115  1.00 90.94           O  
ATOM   1923  CB  ALA A 251      -4.209 -15.576  25.570  1.00 89.88           C  
ATOM   1924  N   ILE A 252      -3.982 -14.692  22.493  1.00 92.39           N  
ATOM   1925  CA  ILE A 252      -3.779 -14.937  21.056  1.00 91.60           C  
ATOM   1926  C   ILE A 252      -2.663 -14.043  20.510  1.00 92.03           C  
ATOM   1927  O   ILE A 252      -1.779 -14.525  19.800  1.00 91.29           O  
ATOM   1928  CB  ILE A 252      -5.093 -14.734  20.275  1.00 90.60           C  
ATOM   1929  CG1 ILE A 252      -6.136 -15.803  20.667  1.00 88.86           C  
ATOM   1930  CG2 ILE A 252      -4.848 -14.785  18.758  1.00 88.16           C  
ATOM   1931  CD1 ILE A 252      -7.552 -15.475  20.210  1.00 80.39           C  
ATOM   1932  N   PHE A 253      -2.665 -12.757  20.855  1.00 92.90           N  
ATOM   1933  CA  PHE A 253      -1.638 -11.808  20.431  1.00 91.75           C  
ATOM   1934  C   PHE A 253      -0.245 -12.204  20.955  1.00 92.28           C  
ATOM   1935  O   PHE A 253       0.729 -12.196  20.199  1.00 92.02           O  
ATOM   1936  CB  PHE A 253      -2.029 -10.413  20.905  1.00 89.57           C  
ATOM   1937  CG  PHE A 253      -1.080  -9.344  20.419  1.00 81.86           C  
ATOM   1938  CD1 PHE A 253      -0.004  -8.927  21.214  1.00 75.33           C  
ATOM   1939  CD2 PHE A 253      -1.256  -8.780  19.143  1.00 73.17           C  
ATOM   1940  CE1 PHE A 253       0.887  -7.953  20.747  1.00 68.23           C  
ATOM   1941  CE2 PHE A 253      -0.371  -7.810  18.675  1.00 66.25           C  
ATOM   1942  CZ  PHE A 253       0.701  -7.397  19.471  1.00 65.09           C  
ATOM   1943  N   LEU A 254      -0.151 -12.615  22.226  1.00 92.11           N  
ATOM   1944  CA  LEU A 254       1.091 -13.072  22.829  1.00 92.22           C  
ATOM   1945  C   LEU A 254       1.605 -14.353  22.164  1.00 92.45           C  
ATOM   1946  O   LEU A 254       2.785 -14.438  21.826  1.00 92.64           O  
ATOM   1947  CB  LEU A 254       0.865 -13.287  24.337  1.00 91.58           C  
ATOM   1948  CG  LEU A 254       2.192 -13.352  25.115  1.00 80.36           C  
ATOM   1949  CD1 LEU A 254       2.569 -11.980  25.652  1.00 74.25           C  
ATOM   1950  CD2 LEU A 254       2.088 -14.323  26.286  1.00 74.86           C  
ATOM   1951  N   ALA A 255       0.727 -15.318  21.906  1.00 92.60           N  
ATOM   1952  CA  ALA A 255       1.081 -16.557  21.219  1.00 92.66           C  
ATOM   1953  C   ALA A 255       1.604 -16.281  19.805  1.00 92.59           C  
ATOM   1954  O   ALA A 255       2.645 -16.820  19.419  1.00 91.53           O  
ATOM   1955  CB  ALA A 255      -0.137 -17.479  21.203  1.00 92.26           C  
ATOM   1956  N   PHE A 256       0.945 -15.409  19.058  1.00 93.45           N  
ATOM   1957  CA  PHE A 256       1.405 -14.986  17.745  1.00 92.61           C  
ATOM   1958  C   PHE A 256       2.778 -14.311  17.811  1.00 92.58           C  
ATOM   1959  O   PHE A 256       3.653 -14.637  17.010  1.00 91.80           O  
ATOM   1960  CB  PHE A 256       0.365 -14.052  17.116  1.00 91.04           C  
ATOM   1961  CG  PHE A 256       0.779 -13.557  15.756  1.00 85.30           C  
ATOM   1962  CD1 PHE A 256       1.347 -12.281  15.607  1.00 78.89           C  
ATOM   1963  CD2 PHE A 256       0.650 -14.398  14.633  1.00 76.96           C  
ATOM   1964  CE1 PHE A 256       1.767 -11.833  14.345  1.00 73.82           C  
ATOM   1965  CE2 PHE A 256       1.071 -13.952  13.376  1.00 72.20           C  
ATOM   1966  CZ  PHE A 256       1.626 -12.679  13.236  1.00 71.57           C  
ATOM   1967  N   SER A 257       2.996 -13.433  18.795  1.00 93.45           N  
ATOM   1968  CA  SER A 257       4.287 -12.787  19.000  1.00 92.18           C  
ATOM   1969  C   SER A 257       5.398 -13.809  19.273  1.00 91.87           C  
ATOM   1970  O   SER A 257       6.455 -13.739  18.648  1.00 90.87           O  
ATOM   1971  CB  SER A 257       4.195 -11.777  20.139  1.00 90.47           C  
ATOM   1972  OG  SER A 257       5.391 -11.051  20.254  1.00 74.52           O  
ATOM   1973  N   VAL A 258       5.157 -14.800  20.123  1.00 92.00           N  
ATOM   1974  CA  VAL A 258       6.131 -15.866  20.400  1.00 91.53           C  
ATOM   1975  C   VAL A 258       6.474 -16.656  19.138  1.00 91.26           C  
ATOM   1976  O   VAL A 258       7.653 -16.879  18.860  1.00 91.32           O  
ATOM   1977  CB  VAL A 258       5.626 -16.802  21.513  1.00 90.78           C  
ATOM   1978  CG1 VAL A 258       6.510 -18.045  21.698  1.00 86.81           C  
ATOM   1979  CG2 VAL A 258       5.595 -16.075  22.863  1.00 87.15           C  
ATOM   1980  N   VAL A 259       5.471 -17.040  18.340  1.00 92.39           N  
ATOM   1981  CA  VAL A 259       5.682 -17.753  17.072  1.00 91.41           C  
ATOM   1982  C   VAL A 259       6.483 -16.903  16.092  1.00 91.44           C  
ATOM   1983  O   VAL A 259       7.407 -17.405  15.457  1.00 90.89           O  
ATOM   1984  CB  VAL A 259       4.345 -18.191  16.461  1.00 90.05           C  
ATOM   1985  CG1 VAL A 259       4.502 -18.773  15.054  1.00 86.17           C  
ATOM   1986  CG2 VAL A 259       3.698 -19.282  17.319  1.00 86.93           C  
ATOM   1987  N   LEU A 260       6.180 -15.622  15.989  1.00 91.78           N  
ATOM   1988  CA  LEU A 260       6.876 -14.689  15.115  1.00 90.37           C  
ATOM   1989  C   LEU A 260       8.363 -14.566  15.480  1.00 89.71           C  
ATOM   1990  O   LEU A 260       9.219 -14.674  14.612  1.00 88.71           O  
ATOM   1991  CB  LEU A 260       6.164 -13.329  15.205  1.00 88.79           C  
ATOM   1992  CG  LEU A 260       6.644 -12.313  14.157  1.00 83.36           C  
ATOM   1993  CD1 LEU A 260       6.058 -12.631  12.787  1.00 76.48           C  
ATOM   1994  CD2 LEU A 260       6.184 -10.918  14.543  1.00 75.82           C  
ATOM   1995  N   HIS A 261       8.669 -14.400  16.761  1.00 91.55           N  
ATOM   1996  CA  HIS A 261      10.058 -14.347  17.230  1.00 89.94           C  
ATOM   1997  C   HIS A 261      10.789 -15.666  16.995  1.00 90.45           C  
ATOM   1998  O   HIS A 261      11.928 -15.662  16.519  1.00 89.40           O  
ATOM   1999  CB  HIS A 261      10.108 -13.988  18.720  1.00 87.69           C  
ATOM   2000  CG  HIS A 261       9.764 -12.562  19.011  1.00 83.31           C  
ATOM   2001  CD2 HIS A 261      10.628 -11.503  19.151  1.00 72.36           C  
ATOM   2002  ND1 HIS A 261       8.499 -12.069  19.220  1.00 70.35           N  
ATOM   2003  CE1 HIS A 261       8.590 -10.760  19.480  1.00 71.84           C  
ATOM   2004  NE2 HIS A 261       9.862 -10.381  19.452  1.00 70.94           N  
ATOM   2005  N   ALA A 262      10.156 -16.800  17.260  1.00 88.15           N  
ATOM   2006  CA  ALA A 262      10.756 -18.101  17.015  1.00 88.02           C  
ATOM   2007  C   ALA A 262      11.081 -18.315  15.528  1.00 88.07           C  
ATOM   2008  O   ALA A 262      12.156 -18.822  15.198  1.00 87.29           O  
ATOM   2009  CB  ALA A 262       9.818 -19.186  17.551  1.00 88.02           C  
ATOM   2010  N   ALA A 263      10.181 -17.900  14.632  1.00 86.42           N  
ATOM   2011  CA  ALA A 263      10.401 -17.973  13.196  1.00 85.35           C  
ATOM   2012  C   ALA A 263      11.553 -17.069  12.748  1.00 85.71           C  
ATOM   2013  O   ALA A 263      12.404 -17.510  11.978  1.00 84.07           O  
ATOM   2014  CB  ALA A 263       9.089 -17.610  12.485  1.00 84.58           C  
ATOM   2015  N   GLU A 264      11.639 -15.855  13.266  1.00 86.79           N  
ATOM   2016  CA  GLU A 264      12.721 -14.931  12.947  1.00 85.02           C  
ATOM   2017  C   GLU A 264      14.085 -15.443  13.428  1.00 84.69           C  
ATOM   2018  O   GLU A 264      15.054 -15.459  12.673  1.00 83.34           O  
ATOM   2019  CB  GLU A 264      12.400 -13.545  13.508  1.00 83.46           C  
ATOM   2020  CG  GLU A 264      13.460 -12.494  13.168  1.00 79.64           C  
ATOM   2021  CD  GLU A 264      13.780 -12.388  11.671  1.00 77.56           C  
ATOM   2022  OE1 GLU A 264      14.926 -12.046  11.345  1.00 68.84           O  
ATOM   2023  OE2 GLU A 264      12.916 -12.676  10.811  1.00 70.27           O1-
ATOM   2024  N   PHE A 265      14.179 -15.971  14.662  1.00 86.34           N  
ATOM   2025  CA  PHE A 265      15.410 -16.592  15.150  1.00 85.02           C  
ATOM   2026  C   PHE A 265      15.815 -17.819  14.324  1.00 84.93           C  
ATOM   2027  O   PHE A 265      16.999 -18.002  14.042  1.00 83.21           O  
ATOM   2028  CB  PHE A 265      15.266 -16.982  16.628  1.00 82.85           C  
ATOM   2029  CG  PHE A 265      15.313 -15.820  17.592  1.00 79.38           C  
ATOM   2030  CD1 PHE A 265      16.413 -14.950  17.598  1.00 74.78           C  
ATOM   2031  CD2 PHE A 265      14.257 -15.604  18.503  1.00 73.73           C  
ATOM   2032  CE1 PHE A 265      16.450 -13.865  18.485  1.00 70.61           C  
ATOM   2033  CE2 PHE A 265      14.293 -14.523  19.395  1.00 68.76           C  
ATOM   2034  CZ  PHE A 265      15.392 -13.649  19.377  1.00 68.08           C  
ATOM   2035  N   ALA A 266      14.860 -18.635  13.881  1.00 83.92           N  
ATOM   2036  CA  ALA A 266      15.133 -19.757  13.000  1.00 83.44           C  
ATOM   2037  C   ALA A 266      15.654 -19.297  11.633  1.00 83.74           C  
ATOM   2038  O   ALA A 266      16.613 -19.879  11.117  1.00 82.26           O  
ATOM   2039  CB  ALA A 266      13.864 -20.612  12.872  1.00 83.72           C  
ATOM   2040  N   ARG A 267      15.085 -18.222  11.063  1.00 83.08           N  
ATOM   2041  CA  ARG A 267      15.535 -17.612   9.807  1.00 81.55           C  
ATOM   2042  C   ARG A 267      16.968 -17.094   9.922  1.00 80.85           C  
ATOM   2043  O   ARG A 267      17.803 -17.440   9.091  1.00 79.60           O  
ATOM   2044  CB  ARG A 267      14.573 -16.482   9.410  1.00 79.45           C  
ATOM   2045  CG  ARG A 267      14.838 -15.961   7.997  1.00 76.95           C  
ATOM   2046  CD  ARG A 267      14.143 -14.615   7.741  1.00 76.36           C  
ATOM   2047  NE  ARG A 267      14.776 -13.521   8.471  1.00 72.73           N  
ATOM   2048  CZ  ARG A 267      15.906 -12.876   8.163  1.00 71.69           C  
ATOM   2049  NH1 ARG A 267      16.586 -13.162   7.082  1.00 63.76           N1+
ATOM   2050  NH2 ARG A 267      16.361 -11.939   8.930  1.00 65.67           N  
ATOM   2051  N   GLN A 268      17.288 -16.344  10.980  1.00 81.81           N  
ATOM   2052  CA  GLN A 268      18.640 -15.826  11.222  1.00 80.04           C  
ATOM   2053  C   GLN A 268      19.669 -16.957  11.416  1.00 79.87           C  
ATOM   2054  O   GLN A 268      20.765 -16.913  10.856  1.00 77.13           O  
ATOM   2055  CB  GLN A 268      18.632 -14.914  12.453  1.00 78.31           C  
ATOM   2056  CG  GLN A 268      17.886 -13.596  12.208  1.00 74.20           C  
ATOM   2057  CD  GLN A 268      17.877 -12.691  13.443  1.00 70.18           C  
ATOM   2058  NE2 GLN A 268      17.023 -11.696  13.478  1.00 62.39           N  
ATOM   2059  OE1 GLN A 268      18.635 -12.850  14.383  1.00 64.02           O  
ATOM   2060  N   ALA A 269      19.311 -18.013  12.150  1.00 80.97           N  
ATOM   2061  CA  ALA A 269      20.181 -19.172  12.338  1.00 79.78           C  
ATOM   2062  C   ALA A 269      20.429 -19.952  11.039  1.00 78.92           C  
ATOM   2063  O   ALA A 269      21.506 -20.531  10.853  1.00 75.96           O  
ATOM   2064  CB  ALA A 269      19.560 -20.068  13.413  1.00 78.78           C  
ATOM   2065  N   ALA A 270      19.456 -19.989  10.126  1.00 78.91           N  
ATOM   2066  CA  ALA A 270      19.626 -20.595   8.815  1.00 77.71           C  
ATOM   2067  C   ALA A 270      20.527 -19.738   7.906  1.00 76.92           C  
ATOM   2068  O   ALA A 270      21.431 -20.272   7.264  1.00 73.34           O  
ATOM   2069  CB  ALA A 270      18.252 -20.843   8.192  1.00 75.83           C  
ATOM   2070  N   ALA A 271      20.334 -18.416   7.908  1.00 76.45           N  
ATOM   2071  CA  ALA A 271      21.138 -17.480   7.133  1.00 74.55           C  
ATOM   2072  C   ALA A 271      22.618 -17.521   7.543  1.00 73.00           C  
ATOM   2073  O   ALA A 271      23.493 -17.691   6.690  1.00 68.35           O  
ATOM   2074  CB  ALA A 271      20.533 -16.079   7.277  1.00 71.28           C  
ATOM   2075  N   SER A 272      22.928 -17.484   8.838  1.00 74.25           N  
ATOM   2076  CA  SER A 272      24.305 -17.538   9.342  1.00 71.78           C  
ATOM   2077  C   SER A 272      25.031 -18.838   8.971  1.00 70.15           C  
ATOM   2078  O   SER A 272      26.207 -18.816   8.607  1.00 64.93           O  
ATOM   2079  CB  SER A 272      24.326 -17.336  10.859  1.00 68.43           C  
ATOM   2080  OG  SER A 272      23.634 -18.379  11.519  1.00 61.44           O  
ATOM   2081  N   LYS A 273      24.335 -19.967   8.968  1.00 69.66           N  
ATOM   2082  CA  LYS A 273      24.903 -21.243   8.490  1.00 69.11           C  
ATOM   2083  C   LYS A 273      25.179 -21.231   6.985  1.00 68.01           C  
ATOM   2084  O   LYS A 273      26.150 -21.845   6.544  1.00 62.38           O  
ATOM   2085  CB  LYS A 273      23.960 -22.405   8.827  1.00 65.95           C  
ATOM   2086  CG  LYS A 273      24.014 -22.771  10.308  1.00 61.86           C  
ATOM   2087  CD  LYS A 273      23.014 -23.895  10.600  1.00 58.10           C  
ATOM   2088  CE  LYS A 273      23.017 -24.220  12.094  1.00 52.78           C  
ATOM   2089  NZ  LYS A 273      22.032 -25.262  12.425  1.00 46.19           N1+
ATOM   2090  N   GLY A 274      24.350 -20.567   6.199  1.00 61.42           N  
ATOM   2091  CA  GLY A 274      24.557 -20.407   4.759  1.00 60.16           C  
ATOM   2092  C   GLY A 274      25.826 -19.622   4.443  1.00 59.46           C  
ATOM   2093  O   GLY A 274      26.652 -20.080   3.656  1.00 54.81           O  
ATOM   2094  N   TYR A 275      26.042 -18.502   5.127  1.00 57.36           N  
ATOM   2095  CA  TYR A 275      27.262 -17.700   4.992  1.00 54.17           C  
ATOM   2096  C   TYR A 275      28.521 -18.466   5.428  1.00 51.57           C  
ATOM   2097  O   TYR A 275      29.522 -18.449   4.707  1.00 48.20           O  
ATOM   2098  CB  TYR A 275      27.119 -16.403   5.792  1.00 51.34           C  
ATOM   2099  CG  TYR A 275      26.376 -15.328   5.039  1.00 49.70           C  
ATOM   2100  CD1 TYR A 275      27.037 -14.614   4.003  1.00 46.75           C  
ATOM   2101  CD2 TYR A 275      25.040 -15.014   5.345  1.00 46.17           C  
ATOM   2102  CE1 TYR A 275      26.353 -13.621   3.287  1.00 42.41           C  
ATOM   2103  CE2 TYR A 275      24.355 -14.018   4.623  1.00 42.06           C  
ATOM   2104  CZ  TYR A 275      25.016 -13.333   3.597  1.00 42.33           C  
ATOM   2105  OH  TYR A 275      24.344 -12.362   2.881  1.00 39.00           O  
ATOM   2106  N   SER A 276      28.467 -19.196   6.520  1.00 51.43           N  
ATOM   2107  CA  SER A 276      29.589 -20.028   6.972  1.00 52.37           C  
ATOM   2108  C   SER A 276      30.000 -21.074   5.933  1.00 51.41           C  
ATOM   2109  O   SER A 276      31.184 -21.309   5.730  1.00 48.44           O  
ATOM   2110  CB  SER A 276      29.238 -20.704   8.289  1.00 50.06           C  
ATOM   2111  OG  SER A 276      30.286 -21.563   8.717  1.00 45.08           O  
ATOM   2112  N   LYS A 277      29.055 -21.688   5.245  1.00 50.89           N  
ATOM   2113  CA  LYS A 277      29.359 -22.654   4.180  1.00 51.00           C  
ATOM   2114  C   LYS A 277      29.960 -22.001   2.936  1.00 48.49           C  
ATOM   2115  O   LYS A 277      30.826 -22.603   2.311  1.00 45.77           O  
ATOM   2116  CB  LYS A 277      28.116 -23.453   3.789  1.00 49.52           C  
ATOM   2117  CG  LYS A 277      27.790 -24.551   4.799  1.00 47.80           C  
ATOM   2118  CD  LYS A 277      26.633 -25.390   4.267  1.00 44.63           C  
ATOM   2119  CE  LYS A 277      26.315 -26.542   5.215  1.00 41.11           C  
ATOM   2120  NZ  LYS A 277      25.292 -27.450   4.628  1.00 36.30           N1+
ATOM   2121  N   ARG A 278      29.515 -20.800   2.555  1.00 46.13           N  
ATOM   2122  CA  ARG A 278      30.106 -20.067   1.422  1.00 45.68           C  
ATOM   2123  C   ARG A 278      31.512 -19.558   1.732  1.00 44.00           C  
ATOM   2124  O   ARG A 278      32.330 -19.530   0.829  1.00 41.32           O  
ATOM   2125  CB  ARG A 278      29.219 -18.893   0.989  1.00 44.63           C  
ATOM   2126  CG  ARG A 278      28.018 -19.323   0.128  1.00 42.89           C  
ATOM   2127  CD  ARG A 278      27.290 -18.078  -0.370  1.00 40.00           C  
ATOM   2128  NE  ARG A 278      26.093 -18.405  -1.184  1.00 37.65           N  
ATOM   2129  CZ  ARG A 278      25.148 -17.524  -1.552  1.00 34.48           C  
ATOM   2130  NH1 ARG A 278      25.242 -16.261  -1.283  1.00 32.78           N1+
ATOM   2131  NH2 ARG A 278      24.086 -17.934  -2.167  1.00 32.49           N  
ATOM   2132  N   GLY A 279      31.798 -19.187   2.977  1.00 44.19           N  
ATOM   2133  CA  GLY A 279      33.132 -18.739   3.378  1.00 44.79           C  
ATOM   2134  C   GLY A 279      34.173 -19.852   3.526  1.00 43.83           C  
ATOM   2135  O   GLY A 279      35.362 -19.566   3.601  1.00 41.16           O  
ATOM   2136  N   LEU A 280      33.725 -21.101   3.586  1.00 42.19           N  
ATOM   2137  CA  LEU A 280      34.596 -22.283   3.621  1.00 43.39           C  
ATOM   2138  C   LEU A 280      34.792 -22.939   2.242  1.00 41.82           C  
ATOM   2139  O   LEU A 280      35.507 -23.947   2.162  1.00 38.90           O  
ATOM   2140  CB  LEU A 280      34.024 -23.302   4.620  1.00 41.51           C  
ATOM   2141  CG  LEU A 280      34.236 -22.938   6.099  1.00 40.03           C  
ATOM   2142  CD1 LEU A 280      33.374 -23.860   6.976  1.00 37.72           C  
ATOM   2143  CD2 LEU A 280      35.681 -23.125   6.534  1.00 39.31           C  
ATOM   2144  N   ALA A 281      34.137 -22.439   1.215  1.00 39.34           N  
ATOM   2145  CA  ALA A 281      34.235 -22.961  -0.144  1.00 39.72           C  
ATOM   2146  C   ALA A 281      35.252 -22.186  -0.978  1.00 37.53           C  
ATOM   2147  O   ALA A 281      35.323 -20.943  -0.840  1.00 33.64           O  
ATOM   2148  CB  ALA A 281      32.853 -22.976  -0.793  1.00 37.75           C  
ATOM   2149  OXT ALA A 281      35.960 -22.855  -1.778  1.00 34.86           O1-
TER    2150      ALA A 281 
HETATM 2151  CAA CLA B   1       7.003  -9.130   2.329  1.00 75.91           C  
HETATM 2152  CAB CLA B   1      -2.062  -7.948   4.183  1.00 86.26           C  
HETATM 2153  CAC CLA B   1       1.674  -3.959   9.903  1.00 87.13           C  
HETATM 2154  CAD CLA B   1       8.331  -5.407   5.314  1.00 80.36           C  
HETATM 2155  NA  CLA B   1       4.389  -7.232   3.358  1.00 83.94           N  
HETATM 2156  CBA CLA B   1       6.463  -9.877   3.472  1.00 76.34           C  
HETATM 2157  CBB CLA B   1      -3.054  -8.278   3.409  1.00 80.46           C  
HETATM 2158  CBC CLA B   1       1.937  -4.945  11.012  1.00 82.49           C  
HETATM 2159  CBD CLA B   1       8.034  -6.193   4.042  1.00 77.90           C  
HETATM 2160  NB  CLA B   1       1.563  -7.219   4.154  1.00 85.24           N  
HETATM 2161  OBD CLA B   1       9.452  -5.037   5.654  1.00 76.96           O  
HETATM 2162  CGA CLA B   1       5.474 -10.876   3.055  1.00 76.79           C  
HETATM 2163  CGD CLA B   1       8.324  -5.338   2.859  1.00 76.56           C  
HETATM 2164  ND  CLA B   1       4.864  -5.707   5.845  1.00 84.04           N  
HETATM 2165  CED CLA B   1       9.070  -5.224   0.597  1.00 69.64           C  
HETATM 2166  CHA CLA B   1       6.561  -6.466   4.100  1.00 82.58           C  
HETATM 2167  CHB CLA B   1       2.538  -8.198   2.117  1.00 81.56           C  
HETATM 2168  CHC CLA B   1      -0.027  -6.543   5.908  1.00 85.07           C  
HETATM 2169  CHD CLA B   1       4.003  -4.645   7.874  1.00 82.28           C  
HETATM 2170  CMA CLA B   1       4.746  -7.468   0.029  1.00 73.02           C  
HETATM 2171  CMB CLA B   1      -0.378  -9.088   1.584  1.00 80.52           C  
HETATM 2172  CMC CLA B   1      -0.983  -5.253   8.589  1.00 84.34           C  
HETATM 2173  CMD CLA B   1       7.132  -3.864   8.274  1.00 79.18           C  
HETATM 2174  C1  CLA B   1       3.319 -11.709   3.490  1.00 69.18           C  
HETATM 2175  C1A CLA B   1       5.742  -7.147   3.214  1.00 82.53           C  
HETATM 2176  C1B CLA B   1       1.457  -7.911   2.987  1.00 83.84           C  
HETATM 2177  C1C CLA B   1       0.835  -5.867   6.784  1.00 85.91           C  
HETATM 2178  C1D CLA B   1       5.058  -4.975   7.014  1.00 81.89           C  
HETATM 2179  O1A CLA B   1       5.588 -11.592   2.086  1.00 68.31           O  
HETATM 2180  O1D CLA B   1       8.018  -4.194   2.774  1.00 71.42           O  
HETATM 2181  C2  CLA B   1       2.229 -11.353   4.344  1.00 69.67           C  
HETATM 2182  C2A CLA B   1       6.216  -7.893   1.979  1.00 80.11           C  
HETATM 2183  C2B CLA B   1       0.095  -8.318   2.752  1.00 83.24           C  
HETATM 2184  C2C CLA B   1       0.417  -5.258   8.043  1.00 86.11           C  
HETATM 2185  C2D CLA B   1       6.471  -4.646   7.165  1.00 81.36           C  
HETATM 2186  O2A CLA B   1       4.392 -10.921   3.831  1.00 72.84           O  
HETATM 2187  O2D CLA B   1       8.914  -5.941   1.797  1.00 74.02           O  
HETATM 2188  C3  CLA B   1       1.083 -11.971   4.311  1.00 70.34           C  
HETATM 2189  C3A CLA B   1       4.916  -8.261   1.290  1.00 80.42           C  
HETATM 2190  C3B CLA B   1      -0.629  -7.843   3.839  1.00 83.90           C  
HETATM 2191  C3C CLA B   1       1.564  -4.708   8.606  1.00 84.87           C  
HETATM 2192  C3D CLA B   1       7.081  -5.214   6.029  1.00 80.92           C  
HETATM 2193  C4  CLA B   1       0.785 -13.102   3.412  1.00 60.83           C  
HETATM 2194  C4A CLA B   1       3.861  -7.893   2.306  1.00 82.55           C  
HETATM 2195  C4B CLA B   1       0.307  -7.162   4.707  1.00 84.70           C  
HETATM 2196  C4C CLA B   1       2.660  -5.009   7.682  1.00 83.63           C  
HETATM 2197  C4D CLA B   1       6.075  -5.847   5.273  1.00 80.20           C  
HETATM 2198  C5  CLA B   1       0.042 -11.474   5.194  1.00 66.34           C  
HETATM 2199  C6  CLA B   1      -0.029 -12.149   6.495  1.00 68.49           C  
HETATM 2200  C7  CLA B   1      -1.048 -11.413   7.255  1.00 65.41           C  
HETATM 2201  C8  CLA B   1      -1.329 -11.868   8.612  1.00 64.65           C  
HETATM 2202  C9  CLA B   1      -0.161 -11.874   9.542  1.00 56.34           C  
HETATM 2203  C10 CLA B   1      -2.032 -13.167   8.564  1.00 60.08           C  
HETATM 2204  C11 CLA B   1      -2.415 -13.632   9.904  1.00 58.71           C  
HETATM 2205  C12 CLA B   1      -3.780 -13.254  10.241  1.00 55.98           C  
HETATM 2206  C13 CLA B   1      -4.702 -14.417  10.344  1.00 49.80           C  
HETATM 2207  C14 CLA B   1      -5.497 -14.566   9.088  1.00 42.96           C  
HETATM 2208  C15 CLA B   1      -5.595 -14.242  11.498  1.00 47.80           C  
HETATM 2209  C16 CLA B   1      -5.704 -15.481  12.278  1.00 42.77           C  
HETATM 2210  C17 CLA B   1      -7.063 -15.663  12.817  1.00 38.70           C  
HETATM 2211  C18 CLA B   1      -7.123 -16.835  13.727  1.00 33.35           C  
HETATM 2212  C19 CLA B   1      -8.544 -17.190  14.053  1.00 31.64           C  
HETATM 2213  C20 CLA B   1      -6.302 -16.571  14.954  1.00 32.90           C  
HETATM 2214  NC  CLA B   1       2.180  -5.702   6.588  1.00 85.94           N  
HETATM 2215 MG   CLA B   1       3.233  -6.396   4.920  1.00 81.18          MG  
HETATM 2216  CAA CLA C   1      -7.313   1.297  24.797  1.00 76.90           C  
HETATM 2217  CAB CLA C   1      -3.815   0.718  16.185  1.00 84.98           C  
HETATM 2218  CAC CLA C   1      -6.233  -6.654  17.973  1.00 83.51           C  
HETATM 2219  CAD CLA C   1      -9.802  -2.970  24.353  1.00 78.17           C  
HETATM 2220  NA  CLA C   1      -7.399   0.133  21.617  1.00 81.85           N  
HETATM 2221  CBA CLA C   1      -5.874   0.962  24.603  1.00 79.09           C  
HETATM 2222  CBB CLA C   1      -4.039   1.431  15.113  1.00 80.30           C  
HETATM 2223  CBC CLA C   1      -5.142  -7.284  18.789  1.00 78.15           C  
HETATM 2224  CBD CLA C   1      -9.421  -1.511  24.486  1.00 78.85           C  
HETATM 2225  NB  CLA C   1      -5.936  -0.134  19.074  1.00 84.79           N  
HETATM 2226  OBD CLA C   1     -10.497  -3.588  25.140  1.00 76.68           O  
HETATM 2227  CGA CLA C   1      -5.619  -0.496  24.632  1.00 76.43           C  
HETATM 2228  CGD CLA C   1     -10.616  -0.669  24.639  1.00 79.53           C  
HETATM 2229  ND  CLA C   1      -7.885  -2.794  21.410  1.00 82.46           N  
HETATM 2230  CED CLA C   1     -11.941   0.621  26.187  1.00 72.88           C  
HETATM 2231  CHA CLA C   1      -8.621  -1.200  23.251  1.00 81.46           C  
HETATM 2232  CHB CLA C   1      -6.312   1.917  20.381  1.00 80.84           C  
HETATM 2233  CHC CLA C   1      -5.140  -1.754  17.394  1.00 83.50           C  
HETATM 2234  CHD CLA C   1      -7.576  -4.891  20.215  1.00 79.70           C  
HETATM 2235  CMA CLA C   1      -8.461   3.335  22.076  1.00 75.01           C  
HETATM 2236  CMB CLA C   1      -4.596   3.238  18.159  1.00 79.68           C  
HETATM 2237  CMC CLA C   1      -4.637  -4.534  16.144  1.00 82.17           C  
HETATM 2238  CMD CLA C   1      -9.412  -6.021  22.654  1.00 74.72           C  
HETATM 2239  C1  CLA C   1      -4.544  -2.250  23.442  1.00 72.30           C  
HETATM 2240  C1A CLA C   1      -8.061   0.014  22.800  1.00 82.22           C  
HETATM 2241  C1B CLA C   1      -5.781   1.200  19.285  1.00 84.09           C  
HETATM 2242  C1C CLA C   1      -5.685  -2.941  17.917  1.00 84.30           C  
HETATM 2243  C1D CLA C   1      -8.103  -4.153  21.286  1.00 80.86           C  
HETATM 2244  O1A CLA C   1      -6.009  -1.244  25.492  1.00 69.41           O  
HETATM 2245  O1D CLA C   1     -11.359  -0.382  23.758  1.00 71.93           O  
HETATM 2246  C2  CLA C   1      -3.934  -2.415  22.173  1.00 73.64           C  
HETATM 2247  C2A CLA C   1      -8.124   1.337  23.541  1.00 79.50           C  
HETATM 2248  C2B CLA C   1      -4.964   1.795  18.240  1.00 82.83           C  
HETATM 2249  C2C CLA C   1      -5.457  -4.247  17.328  1.00 83.19           C  
HETATM 2250  C2D CLA C   1      -8.924  -4.642  22.382  1.00 79.89           C  
HETATM 2251  O2A CLA C   1      -4.888  -0.937  23.604  1.00 74.02           O  
HETATM 2252  O2D CLA C   1     -10.821  -0.215  25.932  1.00 75.98           O  
HETATM 2253  C3  CLA C   1      -3.339  -3.505  21.781  1.00 72.87           C  
HETATM 2254  C3A CLA C   1      -7.496   2.308  22.549  1.00 80.60           C  
HETATM 2255  C3B CLA C   1      -4.631   0.734  17.397  1.00 83.50           C  
HETATM 2256  C3C CLA C   1      -6.160  -5.153  18.132  1.00 82.28           C  
HETATM 2257  C3D CLA C   1      -9.154  -3.487  23.165  1.00 79.35           C  
HETATM 2258  C4  CLA C   1      -3.129  -4.668  22.646  1.00 65.32           C  
HETATM 2259  C4A CLA C   1      -7.026   1.412  21.425  1.00 82.48           C  
HETATM 2260  C4B CLA C   1      -5.252  -0.475  17.937  1.00 84.29           C  
HETATM 2261  C4C CLA C   1      -6.781  -4.369  19.178  1.00 82.29           C  
HETATM 2262  C4D CLA C   1      -8.492  -2.418  22.554  1.00 79.89           C  
HETATM 2263  C5  CLA C   1      -2.779  -3.556  20.451  1.00 69.46           C  
HETATM 2264  C6  CLA C   1      -1.665  -2.614  20.278  1.00 69.82           C  
HETATM 2265  C7  CLA C   1      -0.827  -3.076  19.163  1.00 66.67           C  
HETATM 2266  C8  CLA C   1      -1.087  -2.389  17.905  1.00 63.94           C  
HETATM 2267  C9  CLA C   1      -0.948  -3.351  16.772  1.00 57.99           C  
HETATM 2268  C10 CLA C   1      -0.166  -1.241  17.866  1.00 59.88           C  
HETATM 2269  C11 CLA C   1      -0.081  -0.619  16.579  1.00 55.60           C  
HETATM 2270  C12 CLA C   1       0.900   0.475  16.650  1.00 52.27           C  
HETATM 2271  C13 CLA C   1       0.291   1.790  16.882  1.00 48.43           C  
HETATM 2272  C14 CLA C   1      -0.171   2.410  15.613  1.00 45.86           C  
HETATM 2273  C15 CLA C   1       1.298   2.653  17.569  1.00 46.50           C  
HETATM 2274  C16 CLA C   1       0.651   3.549  18.519  1.00 42.36           C  
HETATM 2275  C17 CLA C   1       1.651   4.338  19.246  1.00 36.44           C  
HETATM 2276  C18 CLA C   1       1.232   4.593  20.640  1.00 30.27           C  
HETATM 2277  C19 CLA C   1       0.150   5.605  20.700  1.00 28.85           C  
HETATM 2278  C20 CLA C   1       2.410   4.944  21.494  1.00 27.71           C  
HETATM 2279  NC  CLA C   1      -6.477  -3.033  19.019  1.00 83.85           N  
HETATM 2280 MG   CLA C   1      -7.016  -1.411  20.239  1.00 79.85          MG  
HETATM 2281  CAA CLA D   1      -0.324   8.214  -7.182  1.00 69.41           C  
HETATM 2282  CAB CLA D   1      -3.290   7.920   1.573  1.00 81.87           C  
HETATM 2283  CAC CLA D   1      -8.735   3.917  -2.590  1.00 82.07           C  
HETATM 2284  CAD CLA D   1      -3.077   4.243  -8.554  1.00 73.78           C  
HETATM 2285  NA  CLA D   1      -1.664   6.523  -4.625  1.00 78.56           N  
HETATM 2286  CBA CLA D   1      -1.403   9.096  -6.688  1.00 72.28           C  
HETATM 2287  CBB CLA D   1      -2.645   8.401   2.604  1.00 76.83           C  
HETATM 2288  CBC CLA D   1      -9.693   4.926  -3.191  1.00 77.92           C  
HETATM 2289  CBD CLA D   1      -1.885   5.119  -8.223  1.00 72.80           C  
HETATM 2290  NB  CLA D   1      -2.838   6.865  -1.944  1.00 80.45           N  
HETATM 2291  OBD CLA D   1      -3.218   3.664  -9.636  1.00 69.85           O  
HETATM 2292  CGA CLA D   1      -0.922   9.972  -5.614  1.00 70.12           C  
HETATM 2293  CGD CLA D   1      -0.610   4.355  -8.337  1.00 69.70           C  
HETATM 2294  ND  CLA D   1      -4.115   5.018  -5.284  1.00 79.58           N  
HETATM 2295  CED CLA D   1       1.637   4.320  -9.135  1.00 62.48           C  
HETATM 2296  CHA CLA D   1      -2.130   5.538  -6.785  1.00 76.65           C  
HETATM 2297  CHB CLA D   1      -0.641   7.623  -2.707  1.00 74.39           C  
HETATM 2298  CHC CLA D   1      -4.841   6.452  -0.574  1.00 78.81           C  
HETATM 2299  CHD CLA D   1      -6.280   4.130  -4.608  1.00 78.05           C  
HETATM 2300  CMA CLA D   1       1.697   6.682  -4.568  1.00 65.18           C  
HETATM 2301  CMB CLA D   1      -0.412   8.712   0.174  1.00 74.31           C  
HETATM 2302  CMC CLA D   1      -7.727   5.481   0.068  1.00 78.40           C  
HETATM 2303  CMD CLA D   1      -6.216   2.911  -7.621  1.00 71.44           C  
HETATM 2304  C1  CLA D   1      -1.422  11.151  -3.635  1.00 62.42           C  
HETATM 2305  C1A CLA D   1      -1.345   6.307  -5.923  1.00 77.56           C  
HETATM 2306  C1B CLA D   1      -1.649   7.478  -1.740  1.00 78.40           C  
HETATM 2307  C1C CLA D   1      -5.623   5.723  -1.488  1.00 80.32           C  
HETATM 2308  C1D CLA D   1      -5.254   4.286  -5.554  1.00 77.57           C  
HETATM 2309  O1A CLA D   1       0.218  10.367  -5.467  1.00 62.19           O  
HETATM 2310  O1D CLA D   1      -0.422   3.288  -7.853  1.00 64.70           O  
HETATM 2311  C2  CLA D   1      -2.359  11.001  -2.567  1.00 64.40           C  
HETATM 2312  C2A CLA D   1      -0.057   7.011  -6.306  1.00 73.42           C  
HETATM 2313  C2B CLA D   1      -1.573   7.988  -0.378  1.00 76.80           C  
HETATM 2314  C2C CLA D   1      -6.975   5.251  -1.207  1.00 80.57           C  
HETATM 2315  C2D CLA D   1      -5.210   3.756  -6.909  1.00 75.53           C  
HETATM 2316  O2A CLA D   1      -1.817  10.325  -4.700  1.00 66.60           O  
HETATM 2317  O2D CLA D   1       0.401   4.987  -8.990  1.00 68.45           O  
HETATM 2318  C3  CLA D   1      -2.440  11.865  -1.601  1.00 64.85           C  
HETATM 2319  C3A CLA D   1       0.474   7.460  -4.962  1.00 73.85           C  
HETATM 2320  C3B CLA D   1      -2.772   7.661   0.223  1.00 78.10           C  
HETATM 2321  C3C CLA D   1      -7.390   4.578  -2.356  1.00 79.61           C  
HETATM 2322  C3D CLA D   1      -3.987   4.228  -7.411  1.00 75.67           C  
HETATM 2323  C4  CLA D   1      -1.609  13.086  -1.545  1.00 56.19           C  
HETATM 2324  C4A CLA D   1      -0.675   7.203  -4.019  1.00 76.55           C  
HETATM 2325  C4B CLA D   1      -3.555   6.951  -0.775  1.00 79.56           C  
HETATM 2326  C4C CLA D   1      -6.280   4.670  -3.313  1.00 79.37           C  
HETATM 2327  C4D CLA D   1      -3.377   4.986  -6.399  1.00 74.55           C  
HETATM 2328  C5  CLA D   1      -3.409  11.634  -0.548  1.00 62.13           C  
HETATM 2329  C6  CLA D   1      -4.491  12.610  -0.621  1.00 64.96           C  
HETATM 2330  C7  CLA D   1      -5.430  12.300   0.435  1.00 63.93           C  
HETATM 2331  C8  CLA D   1      -6.558  13.198   0.407  1.00 65.02           C  
HETATM 2332  C9  CLA D   1      -6.147  14.632   0.672  1.00 54.44           C  
HETATM 2333  C10 CLA D   1      -7.482  12.730   1.450  1.00 60.47           C  
HETATM 2334  C11 CLA D   1      -8.871  12.857   1.068  1.00 59.59           C  
HETATM 2335  C12 CLA D   1      -9.670  12.745   2.290  1.00 56.01           C  
HETATM 2336  C13 CLA D   1     -10.959  12.064   2.134  1.00 52.70           C  
HETATM 2337  C14 CLA D   1     -11.712  12.529   0.947  1.00 45.09           C  
HETATM 2338  C15 CLA D   1     -11.635  12.243   3.419  1.00 49.84           C  
HETATM 2339  C16 CLA D   1     -13.087  12.189   3.364  1.00 46.55           C  
HETATM 2340  C17 CLA D   1     -13.592  12.607   4.667  1.00 41.41           C  
HETATM 2341  C18 CLA D   1     -15.071  12.496   4.784  1.00 37.89           C  
HETATM 2342  C19 CLA D   1     -15.758  13.362   3.761  1.00 32.72           C  
HETATM 2343  C20 CLA D   1     -15.498  12.826   6.188  1.00 35.47           C  
HETATM 2344  NC  CLA D   1      -5.227   5.370  -2.753  1.00 81.44           N  
HETATM 2345 MG   CLA D   1      -3.401   5.881  -3.625  1.00 75.77          MG  
HETATM 2346  CAA CLA E   1      -6.700 -12.692  -6.534  1.00 72.53           C  
HETATM 2347  CAB CLA E   1     -15.561 -11.014  -8.489  1.00 75.72           C  
HETATM 2348  CAC CLA E   1     -14.138  -6.882  -1.671  1.00 82.41           C  
HETATM 2349  CAD CLA E   1      -6.419  -9.096  -3.075  1.00 81.36           C  
HETATM 2350  NA  CLA E   1      -9.308 -10.543  -6.576  1.00 78.00           N  
HETATM 2351  CBA CLA E   1      -7.852 -13.509  -6.067  1.00 69.47           C  
HETATM 2352  CBB CLA E   1     -16.511 -11.660  -7.828  1.00 69.95           C  
HETATM 2353  CBC CLA E   1     -14.028  -5.416  -1.995  1.00 75.64           C  
HETATM 2354  CBD CLA E   1      -6.219  -9.933  -4.349  1.00 79.28           C  
HETATM 2355  NB  CLA E   1     -12.228 -10.385  -6.971  1.00 77.56           N  
HETATM 2356  OBD CLA E   1      -5.508  -8.836  -2.282  1.00 80.10           O  
HETATM 2357  CGA CLA E   1      -7.431 -14.671  -5.258  1.00 68.62           C  
HETATM 2358  CGD CLA E   1      -5.216  -9.302  -5.196  1.00 76.24           C  
HETATM 2359  ND  CLA E   1      -9.767  -8.974  -4.126  1.00 80.82           N  
HETATM 2360  CED CLA E   1      -2.888  -9.166  -5.680  1.00 69.14           C  
HETATM 2361  CHA CLA E   1      -7.579  -9.978  -4.977  1.00 80.12           C  
HETATM 2362  CHB CLA E   1     -10.583 -11.463  -8.436  1.00 73.41           C  
HETATM 2363  CHC CLA E   1     -14.322  -9.564  -5.988  1.00 75.74           C  
HETATM 2364  CHD CLA E   1     -11.277  -7.792  -2.595  1.00 79.42           C  
HETATM 2365  CMA CLA E   1      -7.744 -10.816  -9.507  1.00 66.17           C  
HETATM 2366  CMB CLA E   1     -13.072 -12.275 -10.103  1.00 72.16           C  
HETATM 2367  CMC CLA E   1     -16.149  -8.053  -3.942  1.00 76.36           C  
HETATM 2368  CMD CLA E   1      -8.550  -7.367  -0.913  1.00 78.98           C  
HETATM 2369  C1  CLA E   1      -8.120 -15.932  -3.394  1.00 60.93           C  
HETATM 2370  C1A CLA E   1      -8.019 -10.583  -6.173  1.00 78.16           C  
HETATM 2371  C1B CLA E   1     -11.896 -11.120  -8.075  1.00 76.48           C  
HETATM 2372  C1C CLA E   1     -13.822  -8.889  -4.850  1.00 78.45           C  
HETATM 2373  C1D CLA E   1     -10.007  -8.250  -2.950  1.00 80.81           C  
HETATM 2374  O1A CLA E   1      -6.325 -15.170  -5.249  1.00 62.00           O  
HETATM 2375  O1D CLA E   1      -5.412  -8.383  -5.936  1.00 69.66           O  
HETATM 2376  C2  CLA E   1      -8.736 -15.299  -2.233  1.00 60.11           C  
HETATM 2377  C2A CLA E   1      -7.150 -11.375  -7.137  1.00 74.49           C  
HETATM 2378  C2B CLA E   1     -13.080 -11.487  -8.841  1.00 76.01           C  
HETATM 2379  C2C CLA E   1     -14.656  -8.182  -3.875  1.00 79.66           C  
HETATM 2380  C2D CLA E   1      -8.765  -8.076  -2.203  1.00 80.32           C  
HETATM 2381  O2A CLA E   1      -8.393 -15.158  -4.496  1.00 63.93           O  
HETATM 2382  O2D CLA E   1      -3.954  -9.821  -5.042  1.00 74.25           O  
HETATM 2383  C3  CLA E   1      -9.268 -15.957  -1.248  1.00 59.45           C  
HETATM 2384  C3A CLA E   1      -8.107 -11.631  -8.305  1.00 73.37           C  
HETATM 2385  C3B CLA E   1     -14.148 -10.940  -8.142  1.00 77.53           C  
HETATM 2386  C3C CLA E   1     -13.792  -7.683  -2.901  1.00 80.08           C  
HETATM 2387  C3D CLA E   1      -7.794  -8.733  -2.984  1.00 80.44           C  
HETATM 2388  C4  CLA E   1      -9.327 -17.424  -1.234  1.00 50.03           C  
HETATM 2389  C4A CLA E   1      -9.440 -11.200  -7.756  1.00 76.30           C  
HETATM 2390  C4B CLA E   1     -13.595 -10.260  -6.958  1.00 76.32           C  
HETATM 2391  C4C CLA E   1     -12.437  -8.084  -3.321  1.00 79.55           C  
HETATM 2392  C4D CLA E   1      -8.450  -9.262  -4.127  1.00 79.54           C  
HETATM 2393  C5  CLA E   1      -9.855 -15.246  -0.133  1.00 56.42           C  
HETATM 2394  C6  CLA E   1      -8.874 -14.935   0.912  1.00 57.64           C  
HETATM 2395  C7  CLA E   1      -9.592 -14.411   2.055  1.00 57.87           C  
HETATM 2396  C8  CLA E   1      -8.723 -13.824   3.079  1.00 58.16           C  
HETATM 2397  C9  CLA E   1      -7.594 -14.703   3.486  1.00 52.95           C  
HETATM 2398  C10 CLA E   1      -9.676 -13.427   4.125  1.00 54.93           C  
HETATM 2399  C11 CLA E   1      -9.188 -13.460   5.478  1.00 54.48           C  
HETATM 2400  C12 CLA E   1     -10.203 -12.787   6.311  1.00 51.43           C  
HETATM 2401  C13 CLA E   1     -10.037 -12.907   7.779  1.00 50.74           C  
HETATM 2402  C14 CLA E   1      -8.713 -13.431   8.211  1.00 44.14           C  
HETATM 2403  C15 CLA E   1     -11.153 -13.764   8.236  1.00 48.22           C  
HETATM 2404  C16 CLA E   1     -11.165 -14.024   9.663  1.00 43.86           C  
HETATM 2405  C17 CLA E   1     -11.967 -15.247   9.894  1.00 35.98           C  
HETATM 2406  C18 CLA E   1     -12.454 -15.372  11.281  1.00 30.61           C  
HETATM 2407  C19 CLA E   1     -11.325 -15.384  12.274  1.00 29.55           C  
HETATM 2408  C20 CLA E   1     -13.299 -16.611  11.395  1.00 26.92           C  
HETATM 2409  NC  CLA E   1     -12.493  -8.803  -4.505  1.00 80.01           N  
HETATM 2410 MG   CLA E   1     -10.923  -9.599  -5.630  1.00 76.20          MG  
HETATM 2411  CAA CLA F   1       7.595  11.713   7.372  1.00 70.06           C  
HETATM 2412  CAB CLA F   1       9.591   7.616  15.469  1.00 65.26           C  
HETATM 2413  CAC CLA F   1       2.519   4.722  13.509  1.00 79.33           C  
HETATM 2414  CAD CLA F   1       3.985   8.407   6.334  1.00 79.63           C  
HETATM 2415  NA  CLA F   1       7.597   8.976   9.397  1.00 73.10           N  
HETATM 2416  CBA CLA F   1       7.020  12.246   8.662  1.00 68.25           C  
HETATM 2417  CBB CLA F   1      10.655   7.910  16.164  1.00 55.38           C  
HETATM 2418  CBC CLA F   1       1.488   5.702  14.003  1.00 74.34           C  
HETATM 2419  CBD CLA F   1       5.329   9.127   6.287  1.00 75.83           C  
HETATM 2420  NB  CLA F   1       8.055   8.049  12.159  1.00 70.74           N  
HETATM 2421  OBD CLA F   1       3.168   8.396   5.410  1.00 76.45           O  
HETATM 2422  CGA CLA F   1       6.254  13.504   8.437  1.00 68.00           C  
HETATM 2423  CGD CLA F   1       6.204   8.542   5.231  1.00 74.19           C  
HETATM 2424  ND  CLA F   1       5.020   7.528   9.577  1.00 78.62           N  
HETATM 2425  CED CLA F   1       7.125   8.747   3.042  1.00 66.11           C  
HETATM 2426  CHA CLA F   1       5.934   8.895   7.635  1.00 76.64           C  
HETATM 2427  CHB CLA F   1       9.549   9.408  10.769  1.00 67.24           C  
HETATM 2428  CHC CLA F   1       7.070   6.798  14.023  1.00 70.87           C  
HETATM 2429  CHD CLA F   1       3.433   6.172  10.856  1.00 77.68           C  
HETATM 2430  CMA CLA F   1      10.543   9.626   7.851  1.00 62.37           C  
HETATM 2431  CMB CLA F   1      11.326   9.412  13.286  1.00 62.08           C  
HETATM 2432  CMC CLA F   1       4.956   5.141  15.580  1.00 73.76           C  
HETATM 2433  CMD CLA F   1       1.682   6.441   8.154  1.00 76.68           C  
HETATM 2434  C1  CLA F   1       4.391  14.773   9.145  1.00 61.66           C  
HETATM 2435  C1A CLA F   1       7.167   9.338   8.178  1.00 74.04           C  
HETATM 2436  C1B CLA F   1       9.196   8.750  11.969  1.00 69.64           C  
HETATM 2437  C1C CLA F   1       5.858   6.388  13.457  1.00 75.88           C  
HETATM 2438  C1D CLA F   1       3.805   6.853   9.693  1.00 79.25           C  
HETATM 2439  O1A CLA F   1       6.379  14.251   7.480  1.00 63.29           O  
HETATM 2440  O1D CLA F   1       6.705   7.462   5.302  1.00 67.18           O  
HETATM 2441  C2  CLA F   1       3.082  14.167   9.305  1.00 61.88           C  
HETATM 2442  C2A CLA F   1       8.143  10.292   7.487  1.00 70.40           C  
HETATM 2443  C2B CLA F   1      10.011   8.735  13.168  1.00 67.57           C  
HETATM 2444  C2C CLA F   1       4.843   5.619  14.158  1.00 76.29           C  
HETATM 2445  C2D CLA F   1       3.032   6.985   8.461  1.00 80.33           C  
HETATM 2446  O2A CLA F   1       5.360  13.795   9.362  1.00 65.70           O  
HETATM 2447  O2D CLA F   1       6.385   9.309   4.112  1.00 71.64           O  
HETATM 2448  C3  CLA F   1       2.243  14.527  10.249  1.00 60.92           C  
HETATM 2449  C3A CLA F   1       9.340  10.289   8.450  1.00 69.19           C  
HETATM 2450  C3B CLA F   1       9.291   7.984  14.091  1.00 69.58           C  
HETATM 2451  C3C CLA F   1       3.810   5.434  13.270  1.00 77.41           C  
HETATM 2452  C3D CLA F   1       3.858   7.775   7.627  1.00 78.81           C  
HETATM 2453  C4  CLA F   1       2.550  15.608  11.183  1.00 51.37           C  
HETATM 2454  C4A CLA F   1       8.811   9.512   9.622  1.00 70.17           C  
HETATM 2455  C4B CLA F   1       8.068   7.562  13.444  1.00 70.01           C  
HETATM 2456  C4C CLA F   1       4.211   6.103  12.026  1.00 78.44           C  
HETATM 2457  C4D CLA F   1       5.027   8.074   8.345  1.00 76.90           C  
HETATM 2458  C5  CLA F   1       0.955  13.852  10.405  1.00 61.06           C  
HETATM 2459  C6  CLA F   1       0.073  14.022   9.242  1.00 62.33           C  
HETATM 2460  C7  CLA F   1      -1.287  13.609   9.606  1.00 62.46           C  
HETATM 2461  C8  CLA F   1      -2.173  13.462   8.438  1.00 62.55           C  
HETATM 2462  C9  CLA F   1      -1.953  14.555   7.424  1.00 57.44           C  
HETATM 2463  C10 CLA F   1      -3.590  13.531   8.774  1.00 60.57           C  
HETATM 2464  C11 CLA F   1      -4.050  12.829   9.936  1.00 60.94           C  
HETATM 2465  C12 CLA F   1      -5.507  12.793   9.851  1.00 59.00           C  
HETATM 2466  C13 CLA F   1      -6.201  12.759  11.152  1.00 57.71           C  
HETATM 2467  C14 CLA F   1      -5.946  11.484  11.846  1.00 49.29           C  
HETATM 2468  C15 CLA F   1      -7.590  13.077  10.864  1.00 55.62           C  
HETATM 2469  C16 CLA F   1      -8.528  12.091  11.370  1.00 52.78           C  
HETATM 2470  C17 CLA F   1      -9.902  12.570  11.143  1.00 48.67           C  
HETATM 2471  C18 CLA F   1     -10.892  11.508  11.488  1.00 43.82           C  
HETATM 2472  C19 CLA F   1     -11.119  11.473  12.972  1.00 40.67           C  
HETATM 2473  C20 CLA F   1     -12.160  11.722  10.717  1.00 40.99           C  
HETATM 2474  NC  CLA F   1       5.461   6.668  12.174  1.00 76.78           N  
HETATM 2475 MG   CLA F   1       6.597   7.751  10.787  1.00 71.78          MG  
HETATM 2476  CAA CLA G   1     -25.262   1.933   3.916  1.00 59.18           C  
HETATM 2477  CAB CLA G   1     -16.047   1.115   2.351  1.00 77.16           C  
HETATM 2478  CAC CLA G   1     -17.164   8.727   4.305  1.00 73.40           C  
HETATM 2479  CAD CLA G   1     -24.720   6.194   6.300  1.00 65.56           C  
HETATM 2480  NA  CLA G   1     -22.011   2.608   4.607  1.00 68.53           N  
HETATM 2481  CBA CLA G   1     -24.762   2.067   2.510  1.00 58.02           C  
HETATM 2482  CBB CLA G   1     -15.235   0.103   2.604  1.00 69.70           C  
HETATM 2483  CBC CLA G   1     -17.540   9.476   3.044  1.00 66.24           C  
HETATM 2484  CBD CLA G   1     -24.965   4.719   6.009  1.00 61.84           C  
HETATM 2485  NB  CLA G   1     -19.217   2.453   3.704  1.00 73.23           N  
HETATM 2486  OBD CLA G   1     -25.572   6.949   6.759  1.00 64.96           O  
HETATM 2487  CGA CLA G   1     -24.248   3.406   2.181  1.00 55.33           C  
HETATM 2488  CGD CLA G   1     -25.336   4.022   7.264  1.00 60.67           C  
HETATM 2489  ND  CLA G   1     -21.485   5.474   5.097  1.00 67.64           N  
HETATM 2490  CED CLA G   1     -27.084   3.260   8.693  1.00 51.67           C  
HETATM 2491  CHA CLA G   1     -23.648   4.207   5.458  1.00 66.09           C  
HETATM 2492  CHB CLA G   1     -20.843   0.623   3.838  1.00 67.62           C  
HETATM 2493  CHC CLA G   1     -17.164   3.759   3.310  1.00 73.09           C  
HETATM 2494  CHD CLA G   1     -19.945   7.383   5.047  1.00 68.98           C  
HETATM 2495  CMA CLA G   1     -23.133  -0.478   5.603  1.00 60.19           C  
HETATM 2496  CMB CLA G   1     -18.513  -1.076   2.696  1.00 70.11           C  
HETATM 2497  CMC CLA G   1     -15.379   6.303   3.140  1.00 71.86           C  
HETATM 2498  CMD CLA G   1     -22.514   8.924   6.254  1.00 64.86           C  
HETATM 2499  C1  CLA G   1     -22.310   4.562   1.368  1.00 49.31           C  
HETATM 2500  C1A CLA G   1     -23.275   2.915   5.035  1.00 67.10           C  
HETATM 2501  C1B CLA G   1     -19.574   1.147   3.539  1.00 72.13           C  
HETATM 2502  C1C CLA G   1     -17.600   5.036   3.714  1.00 75.04           C  
HETATM 2503  C1D CLA G   1     -21.204   6.812   5.322  1.00 69.74           C  
HETATM 2504  O1A CLA G   1     -24.852   4.442   2.316  1.00 50.37           O  
HETATM 2505  O1D CLA G   1     -24.551   3.686   8.109  1.00 54.01           O  
HETATM 2506  C2  CLA G   1     -20.977   4.218   0.988  1.00 52.09           C  
HETATM 2507  C2A CLA G   1     -24.199   1.706   4.958  1.00 63.61           C  
HETATM 2508  C2B CLA G   1     -18.459   0.384   2.998  1.00 73.72           C  
HETATM 2509  C2C CLA G   1     -16.768   6.243   3.646  1.00 74.28           C  
HETATM 2510  C2D CLA G   1     -22.366   7.500   5.865  1.00 68.18           C  
HETATM 2511  O2A CLA G   1     -22.991   3.405   1.672  1.00 53.11           O  
HETATM 2512  O2D CLA G   1     -26.675   3.785   7.454  1.00 58.69           O  
HETATM 2513  C3  CLA G   1     -20.061   5.110   0.807  1.00 51.79           C  
HETATM 2514  C3A CLA G   1     -23.264   0.581   4.541  1.00 66.34           C  
HETATM 2515  C3B CLA G   1     -17.409   1.286   2.845  1.00 74.50           C  
HETATM 2516  C3C CLA G   1     -17.557   7.279   4.150  1.00 72.80           C  
HETATM 2517  C3D CLA G   1     -23.351   6.491   5.935  1.00 66.90           C  
HETATM 2518  C4  CLA G   1     -20.298   6.552   0.919  1.00 45.71           C  
HETATM 2519  C4A CLA G   1     -21.940   1.291   4.306  1.00 68.99           C  
HETATM 2520  C4B CLA G   1     -17.908   2.580   3.301  1.00 74.18           C  
HETATM 2521  C4C CLA G   1     -18.854   6.678   4.507  1.00 72.31           C  
HETATM 2522  C4D CLA G   1     -22.769   5.299   5.461  1.00 65.90           C  
HETATM 2523  C5  CLA G   1     -18.718   4.671   0.477  1.00 50.14           C  
HETATM 2524  C6  CLA G   1     -18.493   4.424  -0.952  1.00 50.65           C  
HETATM 2525  C7  CLA G   1     -17.290   3.585  -1.086  1.00 51.69           C  
HETATM 2526  C8  CLA G   1     -16.104   4.314  -1.536  1.00 49.10           C  
HETATM 2527  C9  CLA G   1     -15.962   5.686  -0.958  1.00 47.12           C  
HETATM 2528  C10 CLA G   1     -16.125   4.348  -3.003  1.00 47.76           C  
HETATM 2529  C11 CLA G   1     -15.065   5.199  -3.524  1.00 45.97           C  
HETATM 2530  C12 CLA G   1     -14.735   4.802  -4.860  1.00 44.22           C  
HETATM 2531  C13 CLA G   1     -14.978   5.854  -5.856  1.00 39.83           C  
HETATM 2532  C14 CLA G   1     -16.109   5.476  -6.788  1.00 37.10           C  
HETATM 2533  C15 CLA G   1     -13.763   6.063  -6.605  1.00 39.80           C  
HETATM 2534  C16 CLA G   1     -13.092   7.297  -6.235  1.00 36.44           C  
HETATM 2535  C17 CLA G   1     -11.793   7.371  -6.894  1.00 32.77           C  
HETATM 2536  C18 CLA G   1     -11.073   8.616  -6.548  1.00 28.83           C  
HETATM 2537  C19 CLA G   1      -9.622   8.474  -6.861  1.00 27.77           C  
HETATM 2538  C20 CLA G   1     -11.686   9.787  -7.263  1.00 25.87           C  
HETATM 2539  NC  CLA G   1     -18.841   5.325   4.226  1.00 72.81           N  
HETATM 2540 MG   CLA G   1     -20.374   3.932   4.462  1.00 67.70          MG  
HETATM 2541  CAA CLA H   1      -2.899 -11.299   0.679  1.00 51.63           C  
HETATM 2542  CAB CLA H   1      -8.195  -8.837   8.118  1.00 54.47           C  
HETATM 2543  CAC CLA H   1     -13.121  -8.679   1.828  1.00 57.16           C  
HETATM 2544  CAD CLA H   1      -6.904 -12.439  -1.986  1.00 56.83           C  
HETATM 2545  NA  CLA H   1      -5.755 -11.184   2.477  1.00 62.15           N  
HETATM 2546  CBA CLA H   1      -1.551 -11.876   0.487  1.00 50.81           C  
HETATM 2547  CBB CLA H   1      -8.513  -9.491   9.204  1.00 50.02           C  
HETATM 2548  CBC CLA H   1     -14.048  -9.850   1.974  1.00 52.90           C  
HETATM 2549  CBD CLA H   1      -5.637 -12.541  -1.154  1.00 57.02           C  
HETATM 2550  NB  CLA H   1      -7.293 -10.000   4.702  1.00 62.35           N  
HETATM 2551  OBD CLA H   1      -6.986 -12.876  -3.137  1.00 54.16           O  
HETATM 2552  CGA CLA H   1      -1.501 -12.967  -0.493  1.00 47.62           C  
HETATM 2553  CGD CLA H   1      -5.238 -13.975  -1.000  1.00 53.05           C  
HETATM 2554  ND  CLA H   1      -8.206 -10.818   0.861  1.00 59.56           N  
HETATM 2555  CED CLA H   1      -4.236 -15.848  -2.126  1.00 42.52           C  
HETATM 2556  CHA CLA H   1      -6.002 -11.892   0.161  1.00 60.23           C  
HETATM 2557  CHB CLA H   1      -4.986 -10.879   4.776  1.00 57.58           C  
HETATM 2558  CHC CLA H   1      -9.483  -9.028   5.341  1.00 61.90           C  
HETATM 2559  CHD CLA H   1     -10.548 -10.075   0.670  1.00 56.77           C  
HETATM 2560  CMA CLA H   1      -3.281 -13.174   3.772  1.00 51.32           C  
HETATM 2561  CMB CLA H   1      -5.178 -10.119   7.796  1.00 53.16           C  
HETATM 2562  CMC CLA H   1     -12.417  -8.039   4.922  1.00 58.56           C  
HETATM 2563  CMD CLA H   1     -10.230 -11.381  -2.299  1.00 50.25           C  
HETATM 2564  C1  CLA H   1      -1.092 -15.282  -0.198  1.00 38.07           C  
HETATM 2565  C1A CLA H   1      -5.251 -11.732   1.344  1.00 60.10           C  
HETATM 2566  C1B CLA H   1      -6.142 -10.287   5.365  1.00 60.05           C  
HETATM 2567  C1C CLA H   1     -10.167  -9.125   4.094  1.00 63.94           C  
HETATM 2568  C1D CLA H   1      -9.393 -10.682   0.127  1.00 58.71           C  
HETATM 2569  O1A CLA H   1      -2.030 -12.981  -1.575  1.00 44.22           O  
HETATM 2570  O1D CLA H   1      -5.594 -14.699  -0.119  1.00 49.08           O  
HETATM 2571  C2  CLA H   1      -1.033 -15.868   1.112  1.00 39.25           C  
HETATM 2572  C2A CLA H   1      -3.805 -12.159   1.522  1.00 57.63           C  
HETATM 2573  C2B CLA H   1      -6.244  -9.922   6.790  1.00 59.76           C  
HETATM 2574  C2C CLA H   1     -11.548  -8.672   3.886  1.00 63.67           C  
HETATM 2575  C2D CLA H   1      -9.234 -11.273  -1.205  1.00 56.37           C  
HETATM 2576  O2A CLA H   1      -0.755 -13.958  -0.043  1.00 43.98           O  
HETATM 2577  O2D CLA H   1      -4.409 -14.449  -1.995  1.00 48.64           O  
HETATM 2578  C3  CLA H   1      -1.471 -17.047   1.358  1.00 36.84           C  
HETATM 2579  C3A CLA H   1      -3.557 -11.904   3.016  1.00 57.46           C  
HETATM 2580  C3B CLA H   1      -7.533  -9.379   6.929  1.00 60.62           C  
HETATM 2581  C3C CLA H   1     -11.848  -8.958   2.556  1.00 61.75           C  
HETATM 2582  C3D CLA H   1      -7.907 -11.750  -1.203  1.00 57.57           C  
HETATM 2583  C4  CLA H   1      -2.039 -17.915   0.322  1.00 31.48           C  
HETATM 2584  C4A CLA H   1      -4.845 -11.269   3.482  1.00 60.78           C  
HETATM 2585  C4B CLA H   1      -8.185  -9.444   5.617  1.00 60.84           C  
HETATM 2586  C4C CLA H   1     -10.648  -9.594   1.980  1.00 60.20           C  
HETATM 2587  C4D CLA H   1      -7.342 -11.454   0.050  1.00 57.55           C  
HETATM 2588  C5  CLA H   1      -1.371 -17.543   2.739  1.00 34.08           C  
HETATM 2589  C6  CLA H   1      -2.545 -17.257   3.560  1.00 34.99           C  
HETATM 2590  C7  CLA H   1      -2.236 -17.689   4.927  1.00 33.61           C  
HETATM 2591  C8  CLA H   1      -3.304 -17.473   5.894  1.00 33.47           C  
HETATM 2592  C9  CLA H   1      -3.986 -16.158   5.847  1.00 31.16           C  
HETATM 2593  C10 CLA H   1      -2.657 -17.614   7.207  1.00 31.25           C  
HETATM 2594  C11 CLA H   1      -3.328 -18.568   8.100  1.00 30.27           C  
HETATM 2595  C12 CLA H   1      -3.030 -18.180   9.491  1.00 28.87           C  
HETATM 2596  C13 CLA H   1      -2.664 -19.270  10.407  1.00 23.60           C  
HETATM 2597  C14 CLA H   1      -1.633 -20.215   9.901  1.00 21.30           C  
HETATM 2598  C15 CLA H   1      -3.875 -19.970  10.779  1.00 23.09           C  
HETATM 2599  C16 CLA H   1      -4.006 -20.008  12.233  1.00 21.24           C  
HETATM 2600  C17 CLA H   1      -4.635 -21.259  12.682  1.00 18.37           C  
HETATM 2601  C18 CLA H   1      -5.933 -21.018  13.349  1.00 15.59           C  
HETATM 2602  C19 CLA H   1      -6.107 -21.958  14.495  1.00 15.46           C  
HETATM 2603  C20 CLA H   1      -7.053 -21.136  12.358  1.00 14.89           C  
HETATM 2604  NC  CLA H   1      -9.641  -9.660   2.942  1.00 61.54           N  
HETATM 2605 MG   CLA H   1      -7.655 -10.324   2.736  1.00 61.23          MG  
HETATM 2606  CAA CLA I   1       8.675   1.776  14.303  1.00 45.27           C  
HETATM 2607  CAB CLA I   1      11.755  -3.993  20.992  1.00 41.25           C  
HETATM 2608  CAC CLA I   1       7.301  -8.678  15.991  1.00 43.75           C  
HETATM 2609  CAD CLA I   1       7.246  -1.905  11.356  1.00 53.12           C  
HETATM 2610  NA  CLA I   1       9.817  -1.339  15.330  1.00 53.88           N  
HETATM 2611  CBA CLA I   1       7.573   1.425  15.229  1.00 47.10           C  
HETATM 2612  CBB CLA I   1      11.275  -5.031  21.578  1.00 35.32           C  
HETATM 2613  CBC CLA I   1       5.861  -8.592  16.425  1.00 43.46           C  
HETATM 2614  CBD CLA I   1       8.019  -0.754  11.958  1.00 53.07           C  
HETATM 2615  NB  CLA I   1      10.448  -3.073  17.619  1.00 52.14           N  
HETATM 2616  OBD CLA I   1       6.618  -1.805  10.309  1.00 50.12           O  
HETATM 2617  CGA CLA I   1       6.368   1.096  14.492  1.00 43.50           C  
HETATM 2618  CGD CLA I   1       9.111  -0.264  11.068  1.00 49.29           C  
HETATM 2619  ND  CLA I   1       8.331  -3.632  14.218  1.00 56.74           N  
HETATM 2620  CED CLA I   1      10.191   1.683  10.252  1.00 39.52           C  
HETATM 2621  CHA CLA I   1       8.584  -1.303  13.240  1.00 55.82           C  
HETATM 2622  CHB CLA I   1      11.132  -0.737  17.293  1.00 46.36           C  
HETATM 2623  CHC CLA I   1      10.092  -5.306  18.568  1.00 48.14           C  
HETATM 2624  CHD CLA I   1       7.554  -5.950  14.410  1.00 51.94           C  
HETATM 2625  CMA CLA I   1      12.161   1.108  15.081  1.00 41.02           C  
HETATM 2626  CMB CLA I   1      12.388  -1.018  20.093  1.00 39.49           C  
HETATM 2627  CMC CLA I   1       8.970  -8.211  18.724  1.00 44.84           C  
HETATM 2628  CMD CLA I   1       6.123  -5.210  11.583  1.00 44.46           C  
HETATM 2629  C1  CLA I   1       4.541  -0.389  14.401  1.00 42.27           C  
HETATM 2630  C1A CLA I   1       9.383  -0.687  14.235  1.00 53.50           C  
HETATM 2631  C1B CLA I   1      11.057  -1.926  18.025  1.00 48.55           C  
HETATM 2632  C1C CLA I   1       9.302  -5.899  17.546  1.00 53.05           C  
HETATM 2633  C1D CLA I   1       7.622  -4.722  13.738  1.00 54.37           C  
HETATM 2634  O1A CLA I   1       6.035   1.605  13.455  1.00 42.14           O  
HETATM 2635  O1D CLA I   1      10.032  -0.926  10.714  1.00 45.91           O  
HETATM 2636  C2  CLA I   1       3.941  -1.441  15.196  1.00 44.20           C  
HETATM 2637  C2A CLA I   1       9.830   0.769  14.195  1.00 47.70           C  
HETATM 2638  C2B CLA I   1      11.649  -2.084  19.355  1.00 44.54           C  
HETATM 2639  C2C CLA I   1       8.759  -7.265  17.603  1.00 50.67           C  
HETATM 2640  C2D CLA I   1       6.986  -4.372  12.458  1.00 52.90           C  
HETATM 2641  O2A CLA I   1       5.621   0.156  15.060  1.00 45.20           O  
HETATM 2642  O2D CLA I   1       9.015   1.044  10.675  1.00 46.10           O  
HETATM 2643  C3  CLA I   1       3.535  -2.536  14.657  1.00 42.69           C  
HETATM 2644  C3A CLA I   1      10.717   0.861  15.438  1.00 46.73           C  
HETATM 2645  C3B CLA I   1      11.359  -3.384  19.724  1.00 46.15           C  
HETATM 2646  C3C CLA I   1       8.045  -7.458  16.430  1.00 49.86           C  
HETATM 2647  C3D CLA I   1       7.362  -3.039  12.249  1.00 53.29           C  
HETATM 2648  C4  CLA I   1       3.659  -2.760  13.221  1.00 40.63           C  
HETATM 2649  C4A CLA I   1      10.555  -0.489  16.080  1.00 49.81           C  
HETATM 2650  C4B CLA I   1      10.590  -4.008  18.614  1.00 49.07           C  
HETATM 2651  C4C CLA I   1       8.153  -6.200  15.673  1.00 51.73           C  
HETATM 2652  C4D CLA I   1       8.158  -2.642  13.326  1.00 53.91           C  
HETATM 2653  C5  CLA I   1       2.926  -3.557  15.548  1.00 43.04           C  
HETATM 2654  C6  CLA I   1       2.919  -4.928  15.002  1.00 42.94           C  
HETATM 2655  C7  CLA I   1       1.603  -5.521  15.282  1.00 44.17           C  
HETATM 2656  C8  CLA I   1       1.546  -6.983  15.252  1.00 42.13           C  
HETATM 2657  C9  CLA I   1       2.450  -7.627  14.241  1.00 40.35           C  
HETATM 2658  C10 CLA I   1       0.163  -7.336  14.969  1.00 42.00           C  
HETATM 2659  C11 CLA I   1      -0.128  -8.758  15.181  1.00 41.22           C  
HETATM 2660  C12 CLA I   1      -1.570  -8.948  15.019  1.00 40.47           C  
HETATM 2661  C13 CLA I   1      -2.056 -10.295  15.385  1.00 37.85           C  
HETATM 2662  C14 CLA I   1      -1.759 -11.260  14.275  1.00 35.45           C  
HETATM 2663  C15 CLA I   1      -3.468 -10.139  15.640  1.00 38.25           C  
HETATM 2664  C16 CLA I   1      -4.061 -11.179  16.446  1.00 36.25           C  
HETATM 2665  C17 CLA I   1      -5.459 -11.347  16.004  1.00 34.53           C  
HETATM 2666  C18 CLA I   1      -6.380 -11.844  17.019  1.00 31.15           C  
HETATM 2667  C19 CLA I   1      -6.270 -11.085  18.301  1.00 30.32           C  
HETATM 2668  C20 CLA I   1      -7.780 -11.859  16.499  1.00 30.24           C  
HETATM 2669  NC  CLA I   1       8.935  -5.279  16.380  1.00 54.90           N  
HETATM 2670 MG   CLA I   1       9.467  -3.344  15.851  1.00 50.35          MG  
HETATM 2671  CAA CLA J   1       0.536  11.285   2.569  1.00 47.38           C  
HETATM 2672  CAB CLA J   1      -7.290   9.364   7.544  1.00 54.09           C  
HETATM 2673  CAC CLA J   1      -1.282   8.277  12.647  1.00 59.10           C  
HETATM 2674  CAD CLA J   1       3.185  11.759   6.753  1.00 54.48           C  
HETATM 2675  NA  CLA J   1      -1.347  11.140   5.368  1.00 58.67           N  
HETATM 2676  CBA CLA J   1       0.689  11.893   1.227  1.00 47.91           C  
HETATM 2677  CBB CLA J   1      -8.367  10.121   7.682  1.00 50.81           C  
HETATM 2678  CBC CLA J   1      -1.256   9.485  13.549  1.00 53.85           C  
HETATM 2679  CBD CLA J   1       2.399  12.092   5.483  1.00 51.25           C  
HETATM 2680  NB  CLA J   1      -3.736  10.132   6.764  1.00 60.20           N  
HETATM 2681  OBD CLA J   1       4.367  12.047   6.916  1.00 52.20           O  
HETATM 2682  CGA CLA J   1       1.483  13.123   1.282  1.00 47.84           C  
HETATM 2683  CGD CLA J   1       2.372  13.589   5.298  1.00 48.48           C  
HETATM 2684  ND  CLA J   1       0.119  10.411   7.835  1.00 56.07           N  
HETATM 2685  CED CLA J   1       3.619  15.603   4.886  1.00 40.29           C  
HETATM 2686  CHA CLA J   1       1.016  11.550   5.745  1.00 55.99           C  
HETATM 2687  CHB CLA J   1      -3.631  11.161   4.524  1.00 56.05           C  
HETATM 2688  CHC CLA J   1      -4.569   9.132   8.888  1.00 60.04           C  
HETATM 2689  CHD CLA J   1       0.135   9.507  10.124  1.00 55.09           C  
HETATM 2690  CMA CLA J   1      -2.323  13.483   3.065  1.00 46.96           C  
HETATM 2691  CMB CLA J   1      -6.722  10.782   4.590  1.00 54.52           C  
HETATM 2692  CMC CLA J   1      -4.428   8.060  11.810  1.00 62.47           C  
HETATM 2693  CMD CLA J   1       3.226  10.413   9.992  1.00 47.91           C  
HETATM 2694  C1  CLA J   1       1.195  15.500   1.262  1.00 38.58           C  
HETATM 2695  C1A CLA J   1      -0.145  11.591   4.943  1.00 55.29           C  
HETATM 2696  C1B CLA J   1      -4.324  10.574   5.626  1.00 59.55           C  
HETATM 2697  C1C CLA J   1      -3.362   9.046   9.609  1.00 62.32           C  
HETATM 2698  C1D CLA J   1       0.784  10.099   9.026  1.00 56.49           C  
HETATM 2699  O1A CLA J   1       2.614  13.189   1.681  1.00 42.89           O  
HETATM 2700  O1D CLA J   1       1.443  14.303   5.566  1.00 47.06           O  
HETATM 2701  C2  CLA J   1       0.022  16.344   1.258  1.00 36.75           C  
HETATM 2702  C2A CLA J   1      -0.239  12.151   3.534  1.00 51.02           C  
HETATM 2703  C2B CLA J   1      -5.782  10.385   5.669  1.00 59.91           C  
HETATM 2704  C2C CLA J   1      -3.277   8.555  10.989  1.00 64.04           C  
HETATM 2705  C2D CLA J   1       2.172  10.520   8.956  1.00 53.98           C  
HETATM 2706  O2A CLA J   1       0.814  14.205   0.868  1.00 45.06           O  
HETATM 2707  O2D CLA J   1       3.523  14.181   4.852  1.00 46.31           O  
HETATM 2708  C3  CLA J   1      -0.177  17.252   2.178  1.00 34.16           C  
HETATM 2709  C3A CLA J   1      -1.735  12.100   3.229  1.00 53.63           C  
HETATM 2710  C3B CLA J   1      -6.033   9.785   6.924  1.00 60.83           C  
HETATM 2711  C3C CLA J   1      -1.925   8.649  11.343  1.00 61.82           C  
HETATM 2712  C3D CLA J   1       2.283  11.087   7.675  1.00 54.51           C  
HETATM 2713  C4  CLA J   1       0.742  17.419   3.313  1.00 29.85           C  
HETATM 2714  C4A CLA J   1      -2.300  11.417   4.442  1.00 56.10           C  
HETATM 2715  C4B CLA J   1      -4.743   9.646   7.600  1.00 59.69           C  
HETATM 2716  C4C CLA J   1      -1.231   9.214  10.163  1.00 59.24           C  
HETATM 2717  C4D CLA J   1       1.034  10.994   7.052  1.00 54.55           C  
HETATM 2718  C5  CLA J   1      -1.369  18.126   2.106  1.00 30.41           C  
HETATM 2719  C6  CLA J   1      -2.665  17.382   2.171  1.00 32.77           C  
HETATM 2720  C7  CLA J   1      -3.204  17.350   3.547  1.00 32.67           C  
HETATM 2721  C8  CLA J   1      -4.581  16.815   3.591  1.00 32.46           C  
HETATM 2722  C9  CLA J   1      -5.557  17.810   3.019  1.00 27.90           C  
HETATM 2723  C10 CLA J   1      -4.912  16.484   4.982  1.00 30.81           C  
HETATM 2724  C11 CLA J   1      -6.151  15.722   5.079  1.00 32.36           C  
HETATM 2725  C12 CLA J   1      -6.445  15.466   6.511  1.00 32.21           C  
HETATM 2726  C13 CLA J   1      -7.739  14.770   6.747  1.00 30.83           C  
HETATM 2727  C14 CLA J   1      -8.265  14.037   5.573  1.00 28.81           C  
HETATM 2728  C15 CLA J   1      -8.697  15.781   7.244  1.00 29.74           C  
HETATM 2729  C16 CLA J   1     -10.058  15.274   7.324  1.00 27.92           C  
HETATM 2730  C17 CLA J   1     -10.889  16.247   8.073  1.00 23.47           C  
HETATM 2731  C18 CLA J   1     -12.322  15.851   8.070  1.00 20.19           C  
HETATM 2732  C19 CLA J   1     -13.078  16.684   9.062  1.00 16.35           C  
HETATM 2733  C20 CLA J   1     -12.888  15.970   6.677  1.00 17.98           C  
HETATM 2734  NC  CLA J   1      -2.128   9.427   9.135  1.00 58.91           N  
HETATM 2735 MG   CLA J   1      -1.771  10.176   7.201  1.00 57.12          MG  
HETATM 2736  CAA CLA K   1     -13.564   1.257  -3.709  1.00 37.71           C  
HETATM 2737  CAB CLA K   1     -19.508   2.688 -10.736  1.00 27.14           C  
HETATM 2738  CAC CLA K   1     -12.895   7.043 -12.476  1.00 23.35           C  
HETATM 2739  CAD CLA K   1      -9.678   2.969  -6.130  1.00 39.28           C  
HETATM 2740  NA  CLA K   1     -14.207   1.693  -6.988  1.00 39.91           N  
HETATM 2741  CBA CLA K   1     -12.935   0.488  -2.599  1.00 40.87           C  
HETATM 2742  CBB CLA K   1     -19.578   2.552 -12.033  1.00 24.52           C  
HETATM 2743  CBC CLA K   1     -12.088   6.414 -13.567  1.00 22.83           C  
HETATM 2744  CBD CLA K   1     -10.668   2.091  -5.403  1.00 39.00           C  
HETATM 2745  NB  CLA K   1     -16.207   2.466  -8.998  1.00 36.43           N  
HETATM 2746  OBD CLA K   1      -8.507   3.100  -5.759  1.00 35.86           O  
HETATM 2747  CGA CLA K   1     -13.736  -0.650  -2.200  1.00 38.89           C  
HETATM 2748  CGD CLA K   1     -10.120   0.724  -5.217  1.00 41.96           C  
HETATM 2749  ND  CLA K   1     -12.383   3.597  -8.294  1.00 38.50           N  
HETATM 2750  CED CLA K   1      -9.305  -0.802  -3.555  1.00 36.53           C  
HETATM 2751  CHA CLA K   1     -11.928   2.167  -6.245  1.00 41.26           C  
HETATM 2752  CHB CLA K   1     -16.467   0.810  -7.211  1.00 37.47           C  
HETATM 2753  CHC CLA K   1     -16.632   3.968 -10.904  1.00 30.85           C  
HETATM 2754  CHD CLA K   1     -11.958   5.250 -10.070  1.00 33.16           C  
HETATM 2755  CMA CLA K   1     -14.936  -1.389  -5.840  1.00 33.28           C  
HETATM 2756  CMB CLA K   1     -19.357   0.568  -8.312  1.00 30.60           C  
HETATM 2757  CMC CLA K   1     -15.980   6.154 -13.044  1.00 24.65           C  
HETATM 2758  CMD CLA K   1      -9.033   5.304  -8.643  1.00 31.36           C  
HETATM 2759  C1  CLA K   1     -15.713  -1.208  -1.112  1.00 37.28           C  
HETATM 2760  C1A CLA K   1     -13.173   1.505  -6.126  1.00 40.52           C  
HETATM 2761  C1B CLA K   1     -16.940   1.563  -8.313  1.00 38.50           C  
HETATM 2762  C1C CLA K   1     -15.358   4.601 -11.002  1.00 32.11           C  
HETATM 2763  C1D CLA K   1     -11.542   4.500  -8.949  1.00 37.31           C  
HETATM 2764  O1A CLA K   1     -13.523  -1.789  -2.521  1.00 36.83           O  
HETATM 2765  O1D CLA K   1      -9.879  -0.059  -6.082  1.00 36.68           O  
HETATM 2766  C2  CLA K   1     -16.871  -0.808  -1.802  1.00 37.73           C  
HETATM 2767  C2A CLA K   1     -13.505   0.540  -5.033  1.00 38.74           C  
HETATM 2768  C2B CLA K   1     -18.298   1.464  -8.836  1.00 33.76           C  
HETATM 2769  C2C CLA K   1     -15.043   5.625 -12.001  1.00 28.81           C  
HETATM 2770  C2D CLA K   1     -10.233   4.513  -8.296  1.00 36.83           C  
HETATM 2771  O2A CLA K   1     -14.728  -0.287  -1.430  1.00 39.66           O  
HETATM 2772  O2D CLA K   1      -9.833   0.430  -3.876  1.00 41.97           O  
HETATM 2773  C3  CLA K   1     -17.818  -1.623  -2.017  1.00 36.24           C  
HETATM 2774  C3A CLA K   1     -14.917   0.057  -5.444  1.00 37.65           C  
HETATM 2775  C3B CLA K   1     -18.359   2.376  -9.885  1.00 32.32           C  
HETATM 2776  C3C CLA K   1     -13.719   6.000 -11.755  1.00 29.78           C  
HETATM 2777  C3D CLA K   1     -10.364   3.593  -7.232  1.00 38.99           C  
HETATM 2778  C4  CLA K   1     -17.805  -3.003  -1.534  1.00 34.39           C  
HETATM 2779  C4A CLA K   1     -15.247   0.900  -6.630  1.00 39.62           C  
HETATM 2780  C4B CLA K   1     -17.015   3.000  -9.982  1.00 33.37           C  
HETATM 2781  C4C CLA K   1     -13.257   5.184 -10.627  1.00 32.66           C  
HETATM 2782  C4D CLA K   1     -11.669   3.087  -7.279  1.00 39.46           C  
HETATM 2783  C5  CLA K   1     -18.905  -1.133  -2.820  1.00 34.87           C  
HETATM 2784  C6  CLA K   1     -19.633  -0.054  -2.126  1.00 35.16           C  
HETATM 2785  C7  CLA K   1     -20.855  -0.624  -1.577  1.00 34.76           C  
HETATM 2786  C8  CLA K   1     -21.417   0.175  -0.493  1.00 33.79           C  
HETATM 2787  C9  CLA K   1     -21.710  -0.728   0.676  1.00 30.89           C  
HETATM 2788  C10 CLA K   1     -22.568   0.887  -0.998  1.00 30.91           C  
HETATM 2789  C11 CLA K   1     -23.786   0.048  -1.016  1.00 28.25           C  
HETATM 2790  C12 CLA K   1     -24.912   0.819  -1.569  1.00 25.28           C  
HETATM 2791  C13 CLA K   1     -26.049  -0.068  -1.988  1.00 20.67           C  
HETATM 2792  C14 CLA K   1     -25.649  -0.883  -3.195  1.00 20.03           C  
HETATM 2793  C15 CLA K   1     -27.256   0.704  -2.218  1.00 19.64           C  
HETATM 2794  C16 CLA K   1     -27.094   1.803  -3.159  1.00 17.87           C  
HETATM 2795  C17 CLA K   1     -28.405   2.247  -3.659  1.00 14.82           C  
HETATM 2796  C18 CLA K   1     -28.331   3.605  -4.253  1.00 11.32           C  
HETATM 2797  C19 CLA K   1     -29.564   3.857  -5.103  1.00 11.90           C  
HETATM 2798  C20 CLA K   1     -28.227   4.628  -3.167  1.00 11.78           C  
HETATM 2799  NC  CLA K   1     -14.271   4.355 -10.197  1.00 35.06           N  
HETATM 2800 MG   CLA K   1     -14.272   2.962  -8.632  1.00 35.71          MG  
HETATM 2801  CAA CLA L   1       0.298   2.118  28.465  1.00 21.78           C  
HETATM 2802  CAB CLA L   1      -3.511  10.603  27.158  1.00 19.47           C  
HETATM 2803  CAC CLA L   1      -4.538   6.750  20.180  1.00 29.46           C  
HETATM 2804  CAD CLA L   1      -1.781   0.350  24.400  1.00 25.64           C  
HETATM 2805  NA  CLA L   1      -2.077   4.234  27.117  1.00 24.91           N  
HETATM 2806  CBA CLA L   1       1.202   3.059  27.717  1.00 20.50           C  
HETATM 2807  CBB CLA L   1      -4.466  11.223  27.838  1.00 14.17           C  
HETATM 2808  CBC CLA L   1      -3.286   6.902  19.370  1.00 28.60           C  
HETATM 2809  CBD CLA L   1      -1.478   0.657  25.841  1.00 24.61           C  
HETATM 2810  NB  CLA L   1      -2.956   7.009  26.632  1.00 23.52           N  
HETATM 2811  OBD CLA L   1      -1.596  -0.756  23.899  1.00 26.27           O  
HETATM 2812  CGA CLA L   1       2.582   2.586  27.755  1.00 17.88           C  
HETATM 2813  CGD CLA L   1      -2.337  -0.174  26.740  1.00 25.57           C  
HETATM 2814  ND  CLA L   1      -2.742   3.726  24.288  1.00 29.29           N  
HETATM 2815  CED CLA L   1      -2.564  -2.104  28.074  1.00 24.12           C  
HETATM 2816  CHA CLA L   1      -1.795   2.105  25.995  1.00 27.28           C  
HETATM 2817  CHB CLA L   1      -2.106   6.053  28.752  1.00 24.03           C  
HETATM 2818  CHC CLA L   1      -3.777   8.548  24.892  1.00 26.02           C  
HETATM 2819  CHD CLA L   1      -3.536   4.506  22.109  1.00 28.93           C  
HETATM 2820  CMA CLA L   1      -2.373   3.551  30.453  1.00 20.60           C  
HETATM 2821  CMB CLA L   1      -2.398   8.946  29.788  1.00 19.92           C  
HETATM 2822  CMC CLA L   1      -4.684   9.427  22.033  1.00 24.04           C  
HETATM 2823  CMD CLA L   1      -2.902   1.411  21.278  1.00 26.48           C  
HETATM 2824  C1  CLA L   1       4.698   2.707  26.739  1.00 14.66           C  
HETATM 2825  C1A CLA L   1      -1.698   2.938  27.128  1.00 24.58           C  
HETATM 2826  C1B CLA L   1      -2.582   7.125  27.942  1.00 23.20           C  
HETATM 2827  C1C CLA L   1      -3.857   7.649  23.771  1.00 27.39           C  
HETATM 2828  C1D CLA L   1      -3.044   3.497  22.948  1.00 30.11           C  
HETATM 2829  O1A CLA L   1       3.022   1.753  28.513  1.00 18.28           O  
HETATM 2830  O1D CLA L   1      -3.469   0.068  27.013  1.00 24.59           O  
HETATM 2831  C2  CLA L   1       5.334   3.396  25.643  1.00 14.59           C  
HETATM 2832  C2A CLA L   1      -1.168   2.495  28.508  1.00 20.52           C  
HETATM 2833  C2B CLA L   1      -2.727   8.483  28.404  1.00 20.37           C  
HETATM 2834  C2C CLA L   1      -4.279   8.050  22.432  1.00 25.51           C  
HETATM 2835  C2D CLA L   1      -2.754   2.110  22.585  1.00 27.22           C  
HETATM 2836  O2A CLA L   1       3.362   3.149  26.868  1.00 15.45           O  
HETATM 2837  O2D CLA L   1      -1.762  -1.319  27.241  1.00 23.33           O  
HETATM 2838  C3  CLA L   1       6.576   3.165  25.282  1.00 11.96           C  
HETATM 2839  C3A CLA L   1      -1.356   3.745  29.339  1.00 21.68           C  
HETATM 2840  C3B CLA L   1      -3.203   9.186  27.297  1.00 22.18           C  
HETATM 2841  C3C CLA L   1      -4.210   6.901  21.639  1.00 27.87           C  
HETATM 2842  C3D CLA L   1      -2.280   1.550  23.772  1.00 28.04           C  
HETATM 2843  C4  CLA L   1       7.442   2.212  25.996  1.00 10.78           C  
HETATM 2844  C4A CLA L   1      -1.880   4.765  28.349  1.00 24.20           C  
HETATM 2845  C4B CLA L   1      -3.339   8.239  26.184  1.00 23.49           C  
HETATM 2846  C4C CLA L   1      -3.747   5.837  22.517  1.00 28.26           C  
HETATM 2847  C4D CLA L   1      -2.285   2.557  24.753  1.00 28.15           C  
HETATM 2848  C5  CLA L   1       7.153   3.868  24.143  1.00 11.09           C  
HETATM 2849  C6  CLA L   1       7.596   2.928  23.102  1.00 13.57           C  
HETATM 2850  C7  CLA L   1       7.971   3.662  21.898  1.00 12.98           C  
HETATM 2851  C8  CLA L   1       8.495   2.796  20.827  1.00 12.82           C  
HETATM 2852  C9  CLA L   1       9.105   3.648  19.730  1.00 13.03           C  
HETATM 2853  C10 CLA L   1       7.383   1.981  20.307  1.00 14.82           C  
HETATM 2854  C11 CLA L   1       7.850   0.785  19.630  1.00 16.17           C  
HETATM 2855  C12 CLA L   1       6.685  -0.061  19.381  1.00 17.37           C  
HETATM 2856  C13 CLA L   1       7.040  -1.371  18.809  1.00 16.07           C  
HETATM 2857  C14 CLA L   1       7.294  -1.239  17.350  1.00 16.68           C  
HETATM 2858  C15 CLA L   1       5.933  -2.257  19.090  1.00 18.78           C  
HETATM 2859  C16 CLA L   1       6.112  -3.563  18.482  1.00 17.76           C  
HETATM 2860  C17 CLA L   1       6.175  -4.567  19.527  1.00 15.99           C  
HETATM 2861  C18 CLA L   1       5.351  -5.761  19.200  1.00 14.85           C  
HETATM 2862  C19 CLA L   1       5.702  -6.869  20.124  1.00 14.31           C  
HETATM 2863  C20 CLA L   1       3.893  -5.411  19.248  1.00 15.32           C  
HETATM 2864  NC  CLA L   1      -3.551   6.326  23.804  1.00 27.99           N  
HETATM 2865 MG   CLA L   1      -2.896   5.316  25.507  1.00 26.40          MG  
CONECT 2151 2156 2182
CONECT 2152 2157 2190
CONECT 2153 2158 2191
CONECT 2154 2159 2161 2192
CONECT 2155 2175 2194
CONECT 2156 2151 2162
CONECT 2157 2152
CONECT 2158 2153
CONECT 2159 2154 2163 2166
CONECT 2160 2176 2195
CONECT 2161 2154
CONECT 2162 2156 2179 2186
CONECT 2163 2159 2180 2187
CONECT 2164 2178 2197
CONECT 2165 2187
CONECT 2166 2159 2175 2197
CONECT 2167 2176 2194
CONECT 2168 2177 2195
CONECT 2169 2178 2196
CONECT 2170 2189
CONECT 2171 2183
CONECT 2172 2184
CONECT 2173 2185
CONECT 2174 2181 2186
CONECT 2175 2155 2166 2182
CONECT 2176 2160 2167 2183
CONECT 2177 2168 2184 2214
CONECT 2178 2164 2169 2185
CONECT 2179 2162
CONECT 2180 2163
CONECT 2181 2174 2188
CONECT 2182 2151 2175 2189
CONECT 2183 2171 2176 2190
CONECT 2184 2172 2177 2191
CONECT 2185 2173 2178 2192
CONECT 2186 2162 2174
CONECT 2187 2163 2165
CONECT 2188 2181 2193 2198
CONECT 2189 2170 2182 2194
CONECT 2190 2152 2183 2195
CONECT 2191 2153 2184 2196
CONECT 2192 2154 2185 2197
CONECT 2193 2188
CONECT 2194 2155 2167 2189
CONECT 2195 2160 2168 2190
CONECT 2196 2169 2191 2214
CONECT 2197 2164 2166 2192
CONECT 2198 2188 2199
CONECT 2199 2198 2200
CONECT 2200 2199 2201
CONECT 2201 2200 2202 2203
CONECT 2202 2201
CONECT 2203 2201 2204
CONECT 2204 2203 2205
CONECT 2205 2204 2206
CONECT 2206 2205 2207 2208
CONECT 2207 2206
CONECT 2208 2206 2209
CONECT 2209 2208 2210
CONECT 2210 2209 2211
CONECT 2211 2210 2212 2213
CONECT 2212 2211
CONECT 2213 2211
CONECT 2214 2177 2196
CONECT 2216 2221 2247
CONECT 2217 2222 2255
CONECT 2218 2223 2256
CONECT 2219 2224 2226 2257
CONECT 2220 2240 2259
CONECT 2221 2216 2227
CONECT 2222 2217
CONECT 2223 2218
CONECT 2224 2219 2228 2231
CONECT 2225 2241 2260
CONECT 2226 2219
CONECT 2227 2221 2244 2251
CONECT 2228 2224 2245 2252
CONECT 2229 2243 2262
CONECT 2230 2252
CONECT 2231 2224 2240 2262
CONECT 2232 2241 2259
CONECT 2233 2242 2260
CONECT 2234 2243 2261
CONECT 2235 2254
CONECT 2236 2248
CONECT 2237 2249
CONECT 2238 2250
CONECT 2239 2246 2251
CONECT 2240 2220 2231 2247
CONECT 2241 2225 2232 2248
CONECT 2242 2233 2249 2279
CONECT 2243 2229 2234 2250
CONECT 2244 2227
CONECT 2245 2228
CONECT 2246 2239 2253
CONECT 2247 2216 2240 2254
CONECT 2248 2236 2241 2255
CONECT 2249 2237 2242 2256
CONECT 2250 2238 2243 2257
CONECT 2251 2227 2239
CONECT 2252 2228 2230
CONECT 2253 2246 2258 2263
CONECT 2254 2235 2247 2259
CONECT 2255 2217 2248 2260
CONECT 2256 2218 2249 2261
CONECT 2257 2219 2250 2262
CONECT 2258 2253
CONECT 2259 2220 2232 2254
CONECT 2260 2225 2233 2255
CONECT 2261 2234 2256 2279
CONECT 2262 2229 2231 2257
CONECT 2263 2253 2264
CONECT 2264 2263 2265
CONECT 2265 2264 2266
CONECT 2266 2265 2267 2268
CONECT 2267 2266
CONECT 2268 2266 2269
CONECT 2269 2268 2270
CONECT 2270 2269 2271
CONECT 2271 2270 2272 2273
CONECT 2272 2271
CONECT 2273 2271 2274
CONECT 2274 2273 2275
CONECT 2275 2274 2276
CONECT 2276 2275 2277 2278
CONECT 2277 2276
CONECT 2278 2276
CONECT 2279 2242 2261
CONECT 2281 2286 2312
CONECT 2282 2287 2320
CONECT 2283 2288 2321
CONECT 2284 2289 2291 2322
CONECT 2285 2305 2324
CONECT 2286 2281 2292
CONECT 2287 2282
CONECT 2288 2283
CONECT 2289 2284 2293 2296
CONECT 2290 2306 2325
CONECT 2291 2284
CONECT 2292 2286 2309 2316
CONECT 2293 2289 2310 2317
CONECT 2294 2308 2327
CONECT 2295 2317
CONECT 2296 2289 2305 2327
CONECT 2297 2306 2324
CONECT 2298 2307 2325
CONECT 2299 2308 2326
CONECT 2300 2319
CONECT 2301 2313
CONECT 2302 2314
CONECT 2303 2315
CONECT 2304 2311 2316
CONECT 2305 2285 2296 2312
CONECT 2306 2290 2297 2313
CONECT 2307 2298 2314 2344
CONECT 2308 2294 2299 2315
CONECT 2309 2292
CONECT 2310 2293
CONECT 2311 2304 2318
CONECT 2312 2281 2305 2319
CONECT 2313 2301 2306 2320
CONECT 2314 2302 2307 2321
CONECT 2315 2303 2308 2322
CONECT 2316 2292 2304
CONECT 2317 2293 2295
CONECT 2318 2311 2323 2328
CONECT 2319 2300 2312 2324
CONECT 2320 2282 2313 2325
CONECT 2321 2283 2314 2326
CONECT 2322 2284 2315 2327
CONECT 2323 2318
CONECT 2324 2285 2297 2319
CONECT 2325 2290 2298 2320
CONECT 2326 2299 2321 2344
CONECT 2327 2294 2296 2322
CONECT 2328 2318 2329
CONECT 2329 2328 2330
CONECT 2330 2329 2331
CONECT 2331 2330 2332 2333
CONECT 2332 2331
CONECT 2333 2331 2334
CONECT 2334 2333 2335
CONECT 2335 2334 2336
CONECT 2336 2335 2337 2338
CONECT 2337 2336
CONECT 2338 2336 2339
CONECT 2339 2338 2340
CONECT 2340 2339 2341
CONECT 2341 2340 2342 2343
CONECT 2342 2341
CONECT 2343 2341
CONECT 2344 2307 2326
CONECT 2346 2351 2377
CONECT 2347 2352 2385
CONECT 2348 2353 2386
CONECT 2349 2354 2356 2387
CONECT 2350 2370 2389
CONECT 2351 2346 2357
CONECT 2352 2347
CONECT 2353 2348
CONECT 2354 2349 2358 2361
CONECT 2355 2371 2390
CONECT 2356 2349
CONECT 2357 2351 2374 2381
CONECT 2358 2354 2375 2382
CONECT 2359 2373 2392
CONECT 2360 2382
CONECT 2361 2354 2370 2392
CONECT 2362 2371 2389
CONECT 2363 2372 2390
CONECT 2364 2373 2391
CONECT 2365 2384
CONECT 2366 2378
CONECT 2367 2379
CONECT 2368 2380
CONECT 2369 2376 2381
CONECT 2370 2350 2361 2377
CONECT 2371 2355 2362 2378
CONECT 2372 2363 2379 2409
CONECT 2373 2359 2364 2380
CONECT 2374 2357
CONECT 2375 2358
CONECT 2376 2369 2383
CONECT 2377 2346 2370 2384
CONECT 2378 2366 2371 2385
CONECT 2379 2367 2372 2386
CONECT 2380 2368 2373 2387
CONECT 2381 2357 2369
CONECT 2382 2358 2360
CONECT 2383 2376 2388 2393
CONECT 2384 2365 2377 2389
CONECT 2385 2347 2378 2390
CONECT 2386 2348 2379 2391
CONECT 2387 2349 2380 2392
CONECT 2388 2383
CONECT 2389 2350 2362 2384
CONECT 2390 2355 2363 2385
CONECT 2391 2364 2386 2409
CONECT 2392 2359 2361 2387
CONECT 2393 2383 2394
CONECT 2394 2393 2395
CONECT 2395 2394 2396
CONECT 2396 2395 2397 2398
CONECT 2397 2396
CONECT 2398 2396 2399
CONECT 2399 2398 2400
CONECT 2400 2399 2401
CONECT 2401 2400 2402 2403
CONECT 2402 2401
CONECT 2403 2401 2404
CONECT 2404 2403 2405
CONECT 2405 2404 2406
CONECT 2406 2405 2407 2408
CONECT 2407 2406
CONECT 2408 2406
CONECT 2409 2372 2391
CONECT 2411 2416 2442
CONECT 2412 2417 2450
CONECT 2413 2418 2451
CONECT 2414 2419 2421 2452
CONECT 2415 2435 2454
CONECT 2416 2411 2422
CONECT 2417 2412
CONECT 2418 2413
CONECT 2419 2414 2423 2426
CONECT 2420 2436 2455
CONECT 2421 2414
CONECT 2422 2416 2439 2446
CONECT 2423 2419 2440 2447
CONECT 2424 2438 2457
CONECT 2425 2447
CONECT 2426 2419 2435 2457
CONECT 2427 2436 2454
CONECT 2428 2437 2455
CONECT 2429 2438 2456
CONECT 2430 2449
CONECT 2431 2443
CONECT 2432 2444
CONECT 2433 2445
CONECT 2434 2441 2446
CONECT 2435 2415 2426 2442
CONECT 2436 2420 2427 2443
CONECT 2437 2428 2444 2474
CONECT 2438 2424 2429 2445
CONECT 2439 2422
CONECT 2440 2423
CONECT 2441 2434 2448
CONECT 2442 2411 2435 2449
CONECT 2443 2431 2436 2450
CONECT 2444 2432 2437 2451
CONECT 2445 2433 2438 2452
CONECT 2446 2422 2434
CONECT 2447 2423 2425
CONECT 2448 2441 2453 2458
CONECT 2449 2430 2442 2454
CONECT 2450 2412 2443 2455
CONECT 2451 2413 2444 2456
CONECT 2452 2414 2445 2457
CONECT 2453 2448
CONECT 2454 2415 2427 2449
CONECT 2455 2420 2428 2450
CONECT 2456 2429 2451 2474
CONECT 2457 2424 2426 2452
CONECT 2458 2448 2459
CONECT 2459 2458 2460
CONECT 2460 2459 2461
CONECT 2461 2460 2462 2463
CONECT 2462 2461
CONECT 2463 2461 2464
CONECT 2464 2463 2465
CONECT 2465 2464 2466
CONECT 2466 2465 2467 2468
CONECT 2467 2466
CONECT 2468 2466 2469
CONECT 2469 2468 2470
CONECT 2470 2469 2471
CONECT 2471 2470 2472 2473
CONECT 2472 2471
CONECT 2473 2471
CONECT 2474 2437 2456
CONECT 2476 2481 2507
CONECT 2477 2482 2515
CONECT 2478 2483 2516
CONECT 2479 2484 2486 2517
CONECT 2480 2500 2519
CONECT 2481 2476 2487
CONECT 2482 2477
CONECT 2483 2478
CONECT 2484 2479 2488 2491
CONECT 2485 2501 2520
CONECT 2486 2479
CONECT 2487 2481 2504 2511
CONECT 2488 2484 2505 2512
CONECT 2489 2503 2522
CONECT 2490 2512
CONECT 2491 2484 2500 2522
CONECT 2492 2501 2519
CONECT 2493 2502 2520
CONECT 2494 2503 2521
CONECT 2495 2514
CONECT 2496 2508
CONECT 2497 2509
CONECT 2498 2510
CONECT 2499 2506 2511
CONECT 2500 2480 2491 2507
CONECT 2501 2485 2492 2508
CONECT 2502 2493 2509 2539
CONECT 2503 2489 2494 2510
CONECT 2504 2487
CONECT 2505 2488
CONECT 2506 2499 2513
CONECT 2507 2476 2500 2514
CONECT 2508 2496 2501 2515
CONECT 2509 2497 2502 2516
CONECT 2510 2498 2503 2517
CONECT 2511 2487 2499
CONECT 2512 2488 2490
CONECT 2513 2506 2518 2523
CONECT 2514 2495 2507 2519
CONECT 2515 2477 2508 2520
CONECT 2516 2478 2509 2521
CONECT 2517 2479 2510 2522
CONECT 2518 2513
CONECT 2519 2480 2492 2514
CONECT 2520 2485 2493 2515
CONECT 2521 2494 2516 2539
CONECT 2522 2489 2491 2517
CONECT 2523 2513 2524
CONECT 2524 2523 2525
CONECT 2525 2524 2526
CONECT 2526 2525 2527 2528
CONECT 2527 2526
CONECT 2528 2526 2529
CONECT 2529 2528 2530
CONECT 2530 2529 2531
CONECT 2531 2530 2532 2533
CONECT 2532 2531
CONECT 2533 2531 2534
CONECT 2534 2533 2535
CONECT 2535 2534 2536
CONECT 2536 2535 2537 2538
CONECT 2537 2536
CONECT 2538 2536
CONECT 2539 2502 2521
CONECT 2541 2546 2572
CONECT 2542 2547 2580
CONECT 2543 2548 2581
CONECT 2544 2549 2551 2582
CONECT 2545 2565 2584
CONECT 2546 2541 2552
CONECT 2547 2542
CONECT 2548 2543
CONECT 2549 2544 2553 2556
CONECT 2550 2566 2585
CONECT 2551 2544
CONECT 2552 2546 2569 2576
CONECT 2553 2549 2570 2577
CONECT 2554 2568 2587
CONECT 2555 2577
CONECT 2556 2549 2565 2587
CONECT 2557 2566 2584
CONECT 2558 2567 2585
CONECT 2559 2568 2586
CONECT 2560 2579
CONECT 2561 2573
CONECT 2562 2574
CONECT 2563 2575
CONECT 2564 2571 2576
CONECT 2565 2545 2556 2572
CONECT 2566 2550 2557 2573
CONECT 2567 2558 2574 2604
CONECT 2568 2554 2559 2575
CONECT 2569 2552
CONECT 2570 2553
CONECT 2571 2564 2578
CONECT 2572 2541 2565 2579
CONECT 2573 2561 2566 2580
CONECT 2574 2562 2567 2581
CONECT 2575 2563 2568 2582
CONECT 2576 2552 2564
CONECT 2577 2553 2555
CONECT 2578 2571 2583 2588
CONECT 2579 2560 2572 2584
CONECT 2580 2542 2573 2585
CONECT 2581 2543 2574 2586
CONECT 2582 2544 2575 2587
CONECT 2583 2578
CONECT 2584 2545 2557 2579
CONECT 2585 2550 2558 2580
CONECT 2586 2559 2581 2604
CONECT 2587 2554 2556 2582
CONECT 2588 2578 2589
CONECT 2589 2588 2590
CONECT 2590 2589 2591
CONECT 2591 2590 2592 2593
CONECT 2592 2591
CONECT 2593 2591 2594
CONECT 2594 2593 2595
CONECT 2595 2594 2596
CONECT 2596 2595 2597 2598
CONECT 2597 2596
CONECT 2598 2596 2599
CONECT 2599 2598 2600
CONECT 2600 2599 2601
CONECT 2601 2600 2602 2603
CONECT 2602 2601
CONECT 2603 2601
CONECT 2604 2567 2586
CONECT 2606 2611 2637
CONECT 2607 2612 2645
CONECT 2608 2613 2646
CONECT 2609 2614 2616 2647
CONECT 2610 2630 2649
CONECT 2611 2606 2617
CONECT 2612 2607
CONECT 2613 2608
CONECT 2614 2609 2618 2621
CONECT 2615 2631 2650
CONECT 2616 2609
CONECT 2617 2611 2634 2641
CONECT 2618 2614 2635 2642
CONECT 2619 2633 2652
CONECT 2620 2642
CONECT 2621 2614 2630 2652
CONECT 2622 2631 2649
CONECT 2623 2632 2650
CONECT 2624 2633 2651
CONECT 2625 2644
CONECT 2626 2638
CONECT 2627 2639
CONECT 2628 2640
CONECT 2629 2636 2641
CONECT 2630 2610 2621 2637
CONECT 2631 2615 2622 2638
CONECT 2632 2623 2639 2669
CONECT 2633 2619 2624 2640
CONECT 2634 2617
CONECT 2635 2618
CONECT 2636 2629 2643
CONECT 2637 2606 2630 2644
CONECT 2638 2626 2631 2645
CONECT 2639 2627 2632 2646
CONECT 2640 2628 2633 2647
CONECT 2641 2617 2629
CONECT 2642 2618 2620
CONECT 2643 2636 2648 2653
CONECT 2644 2625 2637 2649
CONECT 2645 2607 2638 2650
CONECT 2646 2608 2639 2651
CONECT 2647 2609 2640 2652
CONECT 2648 2643
CONECT 2649 2610 2622 2644
CONECT 2650 2615 2623 2645
CONECT 2651 2624 2646 2669
CONECT 2652 2619 2621 2647
CONECT 2653 2643 2654
CONECT 2654 2653 2655
CONECT 2655 2654 2656
CONECT 2656 2655 2657 2658
CONECT 2657 2656
CONECT 2658 2656 2659
CONECT 2659 2658 2660
CONECT 2660 2659 2661
CONECT 2661 2660 2662 2663
CONECT 2662 2661
CONECT 2663 2661 2664
CONECT 2664 2663 2665
CONECT 2665 2664 2666
CONECT 2666 2665 2667 2668
CONECT 2667 2666
CONECT 2668 2666
CONECT 2669 2632 2651
CONECT 2671 2676 2702
CONECT 2672 2677 2710
CONECT 2673 2678 2711
CONECT 2674 2679 2681 2712
CONECT 2675 2695 2714
CONECT 2676 2671 2682
CONECT 2677 2672
CONECT 2678 2673
CONECT 2679 2674 2683 2686
CONECT 2680 2696 2715
CONECT 2681 2674
CONECT 2682 2676 2699 2706
CONECT 2683 2679 2700 2707
CONECT 2684 2698 2717
CONECT 2685 2707
CONECT 2686 2679 2695 2717
CONECT 2687 2696 2714
CONECT 2688 2697 2715
CONECT 2689 2698 2716
CONECT 2690 2709
CONECT 2691 2703
CONECT 2692 2704
CONECT 2693 2705
CONECT 2694 2701 2706
CONECT 2695 2675 2686 2702
CONECT 2696 2680 2687 2703
CONECT 2697 2688 2704 2734
CONECT 2698 2684 2689 2705
CONECT 2699 2682
CONECT 2700 2683
CONECT 2701 2694 2708
CONECT 2702 2671 2695 2709
CONECT 2703 2691 2696 2710
CONECT 2704 2692 2697 2711
CONECT 2705 2693 2698 2712
CONECT 2706 2682 2694
CONECT 2707 2683 2685
CONECT 2708 2701 2713 2718
CONECT 2709 2690 2702 2714
CONECT 2710 2672 2703 2715
CONECT 2711 2673 2704 2716
CONECT 2712 2674 2705 2717
CONECT 2713 2708
CONECT 2714 2675 2687 2709
CONECT 2715 2680 2688 2710
CONECT 2716 2689 2711 2734
CONECT 2717 2684 2686 2712
CONECT 2718 2708 2719
CONECT 2719 2718 2720
CONECT 2720 2719 2721
CONECT 2721 2720 2722 2723
CONECT 2722 2721
CONECT 2723 2721 2724
CONECT 2724 2723 2725
CONECT 2725 2724 2726
CONECT 2726 2725 2727 2728
CONECT 2727 2726
CONECT 2728 2726 2729
CONECT 2729 2728 2730
CONECT 2730 2729 2731
CONECT 2731 2730 2732 2733
CONECT 2732 2731
CONECT 2733 2731
CONECT 2734 2697 2716
CONECT 2736 2741 2767
CONECT 2737 2742 2775
CONECT 2738 2743 2776
CONECT 2739 2744 2746 2777
CONECT 2740 2760 2779
CONECT 2741 2736 2747
CONECT 2742 2737
CONECT 2743 2738
CONECT 2744 2739 2748 2751
CONECT 2745 2761 2780
CONECT 2746 2739
CONECT 2747 2741 2764 2771
CONECT 2748 2744 2765 2772
CONECT 2749 2763 2782
CONECT 2750 2772
CONECT 2751 2744 2760 2782
CONECT 2752 2761 2779
CONECT 2753 2762 2780
CONECT 2754 2763 2781
CONECT 2755 2774
CONECT 2756 2768
CONECT 2757 2769
CONECT 2758 2770
CONECT 2759 2766 2771
CONECT 2760 2740 2751 2767
CONECT 2761 2745 2752 2768
CONECT 2762 2753 2769 2799
CONECT 2763 2749 2754 2770
CONECT 2764 2747
CONECT 2765 2748
CONECT 2766 2759 2773
CONECT 2767 2736 2760 2774
CONECT 2768 2756 2761 2775
CONECT 2769 2757 2762 2776
CONECT 2770 2758 2763 2777
CONECT 2771 2747 2759
CONECT 2772 2748 2750
CONECT 2773 2766 2778 2783
CONECT 2774 2755 2767 2779
CONECT 2775 2737 2768 2780
CONECT 2776 2738 2769 2781
CONECT 2777 2739 2770 2782
CONECT 2778 2773
CONECT 2779 2740 2752 2774
CONECT 2780 2745 2753 2775
CONECT 2781 2754 2776 2799
CONECT 2782 2749 2751 2777
CONECT 2783 2773 2784
CONECT 2784 2783 2785
CONECT 2785 2784 2786
CONECT 2786 2785 2787 2788
CONECT 2787 2786
CONECT 2788 2786 2789
CONECT 2789 2788 2790
CONECT 2790 2789 2791
CONECT 2791 2790 2792 2793
CONECT 2792 2791
CONECT 2793 2791 2794
CONECT 2794 2793 2795
CONECT 2795 2794 2796
CONECT 2796 2795 2797 2798
CONECT 2797 2796
CONECT 2798 2796
CONECT 2799 2762 2781
CONECT 2801 2806 2832
CONECT 2802 2807 2840
CONECT 2803 2808 2841
CONECT 2804 2809 2811 2842
CONECT 2805 2825 2844
CONECT 2806 2801 2812
CONECT 2807 2802
CONECT 2808 2803
CONECT 2809 2804 2813 2816
CONECT 2810 2826 2845
CONECT 2811 2804
CONECT 2812 2806 2829 2836
CONECT 2813 2809 2830 2837
CONECT 2814 2828 2847
CONECT 2815 2837
CONECT 2816 2809 2825 2847
CONECT 2817 2826 2844
CONECT 2818 2827 2845
CONECT 2819 2828 2846
CONECT 2820 2839
CONECT 2821 2833
CONECT 2822 2834
CONECT 2823 2835
CONECT 2824 2831 2836
CONECT 2825 2805 2816 2832
CONECT 2826 2810 2817 2833
CONECT 2827 2818 2834 2864
CONECT 2828 2814 2819 2835
CONECT 2829 2812
CONECT 2830 2813
CONECT 2831 2824 2838
CONECT 2832 2801 2825 2839
CONECT 2833 2821 2826 2840
CONECT 2834 2822 2827 2841
CONECT 2835 2823 2828 2842
CONECT 2836 2812 2824
CONECT 2837 2813 2815
CONECT 2838 2831 2843 2848
CONECT 2839 2820 2832 2844
CONECT 2840 2802 2833 2845
CONECT 2841 2803 2834 2846
CONECT 2842 2804 2835 2847
CONECT 2843 2838
CONECT 2844 2805 2817 2839
CONECT 2845 2810 2818 2840
CONECT 2846 2819 2841 2864
CONECT 2847 2814 2816 2842
CONECT 2848 2838 2849
CONECT 2849 2848 2850
CONECT 2850 2849 2851
CONECT 2851 2850 2852 2853
CONECT 2852 2851
CONECT 2853 2851 2854
CONECT 2854 2853 2855
CONECT 2855 2854 2856
CONECT 2856 2855 2857 2858
CONECT 2857 2856
CONECT 2858 2856 2859
CONECT 2859 2858 2860
CONECT 2860 2859 2861
CONECT 2861 2860 2862 2863
CONECT 2862 2861
CONECT 2863 2861
CONECT 2864 2827 2846
END
